# Supplementary material for: Taxonomic revision of Afrotropical Laccophilus Leach, 1815 (Coleoptera, Dytiscidae)
Source: Zookeys. 2015 Dec 7;(542):1–379. doi: 10.3897/zookeys.542.5975 (PMC4714360; doi:10.3897/zookeys.542.5975)
Supplement: Supplementary material 1 — Georeferenced locality data for studied African Laccophilus species [file zookeys-542-001-s001.xlsx]

## Sheet: coord
Group	Species	Country	Region	Locality	Coordinates	Altitude	Year	Leg.	Latitude	Longitude
9	addendus	Madagascar	Andasibe	NP Perinet		1250	2000	Dolin	-18.927	48.415
9	addendus	Madagascar	Andohahela NP	Tsimelahy	24°57’13.69”S, 46°37’23,30”E		2007	Stastny	-24.954	46.623
9	addendus	Madagascar	Andranohinaly					Voeltskov	-23.283	43.983
9	addendus	Madagascar	Annanarivo	[=misspell. =Antananarivo]				Sikora	-18.917	47.517
9	addendus	Madagascar	Antsianaka	Perrot Freres			1892		-17.473	48.53
9	addendus	Madagascar	Betsiboka Bas	Manjkavararadrano Marmokomita Riv.	54°20’E/17° 38’00”S	625	1991	ORSTOM	-17.6333	46.991
9	addendus	Madagascar	East part	Ampamoho	nr Andilamena	1250	1995	Dunay	-17.067	48.55
9	addendus	Madagascar	Fenerive	Tampolo forest			1998	Moravec	-17.2833	49.3917
9	addendus	Madagascar	Fianarantsoa	Ananalava forest	22°35’30”S, 045˚07’42”E	700	2003	Grisvold	-22.5917	45.1283
9	addendus	Madagascar	Ft Dauphin (Tulear)	Mandena	Riv. Maendano	10	2001	Gerecke	-25.033	47
9	addendus	Madagascar	Isaky Ivondro	Managotry forest	N: -24.799, E: 46.862	406	2007	Ranarilalatiana	-24.799	46.862
9	addendus	Madagascar	Isalo	Piscine Naturelle source	N: -22.553, E: 45.368	2312	2006	Isambert	-22.553	45.368
9	addendus	Madagascar	Mahajanga Melaky	Morafenobe-Ambohijanahary	N-18.19091, E045.19986	290	2009	Bergsten	-18.191	45.2
9	addendus	Madagascar	Mahajanga Melaky	Tsingy de bemaraha NP	S19.14114, E044.81245	45	2009	Bergsten	-19.141	44.812
9	addendus	Madagascar	Manakaravavy	Manakaravavy river	N: -24.52, E: 44.623	218	2006	Bergsten	-24.52	44.623
9	addendus	Madagascar	Maroansetra					le Moult	-15.433	49.733
9	addendus	Madagascar	Moramanga	Andasibe NP Lenti	N: -18.935, E: 48.417	933	2007	Isambert	-18.935	48.417
9	addendus	Madagascar	Pays Androy nord				1900	Alluaud	-24.086	45.384
9	addendus	Madagascar	Perinet NR				1991	Bartolozzi	-18.927	48.415
9	addendus	Madagascar	Pr. Tamatave	Foret de perinet			1970	Pederzani	-18.927	48.415
9	addendus	Madagascar	Pr. Tananarive	Arivonimamo			1970	Pederzani	-19.019	47.181
9	addendus	Madagascar	Sambava	Marojejy NP	N: -14.457, E: 49.79	162	2006	Isambert	-14.457	49.79
9	addendus	Madagascar	Suberbieville					Breuning	-16.95	46.833
9	addendus	Madagascar	Tamatava Pr.	3 km E Perinet			1963	Cashatt	-18.925	48.453
9	addendus	Madagascar	Tamatava Prov.	3.3 km N Ambabasoratra [misspell.=Ambatosoratra]			1962	Cashatt	-17.508	48.549
9	addendus	Madagascar	Tamatave (Toamasina)	Park Ivoloina			2000	Dolin	-18.06	49.359
9	addendus	Madagascar	Tananarive						-18.917	47.517
9	addendus	Madagascar	Tananarive	Lac Tsimbazaza			1934	Olsoufieff	-18.93	47.526
9	addendus	Madagascar	TOLI	Zombitse Ankilemiletsy	N: -22.868, E: 44.576	544	2006	Bergsten	-22.868	44.576
9	addendus	Madagascar	Toliara Menabe	Menabe RS	N-19.92773, E045.52253	102	2009	Bergsten	-19.928	45.523
9	addendus	Madagascar	Tsarafidy					Breuning	-21.2	47.233
9	addendus	Madagascar	Vatomandry				1934	Vadon	-19.334	48.958
13	adjutor	Angola	Luanda Airport-Catete Road 21 km				1949	Malkin	-8.933	13.416
13	adjutor	Nigeria	Assab 36 mi from Jos				1963	JOC	9.55	8.65
13	adjutor	Nigeria	Jos-Wambe	escarpment			1963	JOC	9.04	8.835
13	adjutor	Tanzania	W Ruanda			1850	1911	Meyer
13	adjutor	Uganda	Kibale forest				1991	Nummelin	0.577	30.306
13	adjutor	Uganda	Ounyoro province	Kadjoura marsh	Hoima		1909	Alluaud	1.441	31.339
13	adjutor	Uganda	Prov. d’Ounyoro	Albert Nyanza S.-E. Riviere Mousisi			1909	Alluaud	0.998	30.539
13	adjutor	Uganda	Toro province	Fort Portal			1909	Alluaud	0.671	30.275
13	adjutor	Zaire	Albert NP	Katamangu affl. g. Butahu		1300	1957	Vanschuytbroeck	-0.069	29.047
13	adjutor	Zaire	Albert NP	Lume, affl. dr Semliki route Beni-Katwe		1000	1957	Vanschuytbroeck	0.269	29.665
13	adjutor	Zaire	Albert NP	Lusilube –affl. Semliki-Piste Mwenda-Katuka		1860	1957	Vanschuytbroeck	0.077	29.181
13	adjutor	Zaire	Albert NP	May ya Moto		1320	1957	Vanschuytbroeck	-0.899	29.348
13	adjutor	Zaire	Albert NP	r. dr. Moyenne-Lume affl. dr. Semliki		1340	1957	Vanschuytbroeck	0.269	29.665
13	adjutor	Zaire	Albert NP	riv. Lutakira		910	1957	Vanschuytbroeck	0.741	29.797
13	adjutor	Zaire	Albert NP	river Ihunga, af. dr. Semliki		1300	1957	Vanschuytbroeck	0.08	29.7
13	adjutor	Zaire	Albert NP	Semliki, rte Muramba		905	1957	Vanschuytbroeck	0.133	29.641
9	adspersus	Angola	10 mls W of Cainde			3500 ft	1954		-15.5	13.366
9	adspersus	Angola	Namakunda	(Namacunde)	16.15E. 18.50S			Koch	-17.303	15.845
9	adspersus	Botswana	Kasane				1930		-17.81	25.143
9	adspersus	Botswana	Metsimaklaba				1930		-24.53	25.48
9	adspersus	Botswana	N’Kate Makarikari				1930		-20.579	25.8
9	adspersus	Botswana	Tsotsorogo Pan				1930		-18.717	24.35
9	adspersus	Cameroon		20 km NW Bangante Forest			1978	Gärdenfors	5.15	10.516
9	adspersus	Cameroon		Maroua			1973		10.592	14.327
9	adspersus	Central African Republic		Bozo			1981	Degallier	5.133	18.482
9	adspersus	Ethiopia	Addas	Hora Harsadi		7000ft	1926	JOC	8.749	38.991
9	adspersus	Ethiopia		Hora Horeso		7000ft	1926	JOC	8.738	38.919
9	adspersus	Ethiopia		Makki river		6000ft	1926	JOC	7.703	38.539
9	adspersus	Ethiopia		W of Zaquála		6000ft	1926	JOC	8.538	38.811
9	adspersus	Ivory Coast	Comoé NP		N8,5° W3,5°		1999	Reintjes	8.84	-3.835
9	adspersus	Kenya	Fort Hall						-0.712	37.157
9	adspersus	Kenya	Kibwezi					Scheffler	-2.417	37.967
9	adspersus	Kenya	Kilifi	20 km S Malindi, Arabuko Sokoke Forest			1994	Bartolozzi	-3.363	39.987
9	adspersus	Kenya	Kilifi	30 km S Malindi, Arabuko Sokoke Forest			1998	Bartolozzi	-3.408	39.945
9	adspersus	Kenya	Kilifi	N of Gotani			1976	Holmen	-3.782	39.532
9	adspersus	Kenya	Kilifi	NE of Mariakani			1976	Holmen	-3.847	39.503
9	adspersus	Kenya	Kilifi/Kwale	Manjewa R. Mariakani			1976	Holmen	-3.856	39.475
9	adspersus	Kenya	Kiserian				1967	Reichart	-1.43	36.691
9	adspersus	Kenya	Lambwe Valley				1974	van Etten	-0.652	34.303
9	adspersus	Kenya	Meru	Mourglia/Matiri, Mituguu		800	1983		-0.1	37.783
9	adspersus	Kenya	Mombasa	25 km N of palude de Kikalibala			1968	Pederzani
9	adspersus	Kenya	Mombasa	30 km Nord Kikalibala swamp			1968	Pederzani
9	adspersus	Kenya	Nairobi				1967	Reichart	-1.284	36.814
9	adspersus	Kenya	Rabur				1967	Reichart	-0.883	34.2
9	adspersus	Kenya	Thika				1989	Jäch	-1.05	37.092
9	adspersus	Kenya	Wa Kikuyu	Bassin de l’Athi			1908	Alluaud
9	adspersus	Malawi	20 miles from Dedza on lower Lilongwe rd				1948	JOC	-14.378	34.333
9	adspersus	Malawi	Balaka	180 km SE Lilongwe			2002	Kantner	-14.98	34.955
9	adspersus	Malawi	Balaka				2001	Bezdek	-14.98	34.955
9	adspersus	Malawi	Dedza				1948	JOC	-14.379	34.332
9	adspersus	Malawi	Dedza				2002	Bezdek	-14.379	34.332
9	adspersus	Malawi	R Diedma Lilongwe rd				1948	JOC
9	adspersus	Malawi	R Mtiti N of Lilongwe				1948	JOC	-13.467	33.617
9	adspersus	Namibia	Cunene river	Omapapurawe Guard Post	N-17.218, E13.645		1997	Bethune	-17.218	13.645
9	adspersus	Namibia	Kaokoveld	Kowares 90 mi SE Ohopoho			1951		-19.066	14.366
9	adspersus	Namibia	Kaokoveld	Sanitatas abt 85 mi WSW Ohopoho			1951		-18.239	12.643
9	adspersus	Nigeria		4,5 miles from Jos, Kaduna river			1963	JOC	11.038	6.985
9	adspersus	Nigeria		45 miles from Jos, on Bauchi rd			1963	JOC	10.227	9.477
9	adspersus	Nigeria		86 miles from Makureli, Jos rd			1963	JOC	8.752	8.539
9	adspersus	Nigeria		Bakura			1963	JOC	10.401	6.616
9	adspersus	Nigeria		Bukuru, N of			1963	JOC	9.819	8.873
9	adspersus	Nigeria		Jos			1963	JOC	9.928	8.887
9	adspersus	Nigeria		Jos			1963	JOC	9.928	8.887
9	adspersus	Nigeria		Jos-Bauchi			1963	JOC	10.106	9.369
9	adspersus	Nigeria		Jos-Bauchi rd			1963	JOC	10.227	9.477
9	adspersus	Nigeria		Jos-Wambe rd, escarpment			1963	JOC	9.04	8.835
9	adspersus	Nigeria		Kaduna rd Zaria			1963	JOC	11.026	7.671
9	adspersus	Nigeria		Kaduna-Kontagora rd.			1963	JOC	10.135	6.026
9	adspersus	Nigeria		Kaduna-Zaria rd			1963	JOC	11.026	7.671
9	adspersus	Nigeria		Kontagora			1963	JOC	10.402	5.469
9	adspersus	Nigeria		rd Kaduna-Kontagora			1963	JOC	10.135	6.026
9	adspersus	Nigeria		Zaria			1963	JOC	11.082	7.715
9	adspersus	Nigeria		Zaria			1963	JOC	11.082	7.715
9	adspersus	South Africa	Caffraria					Wahlberg
9	adspersus	South Africa	East Cape	3 km S Tsomo			2005	Challet	-32.041	27.822
9	adspersus	South Africa	East Cape	Amatola Mts, 20 km NNE Aice	32°47’S 26°50’E		1997	Hess	-32.783	27.833
9	adspersus	South Africa	East Cape	Dwesa Nature Reserve	S32°17.027, E28°47.506	188	2005	Bergsten	-32.282	28.782
9	adspersus	South Africa	East Cape	Dwesa Nature Reserve	S32°18.582, E28°49.002	76	2005	Bergsten	-32.282	28.782
9	adspersus	South Africa	East Cape	Komgha, (Komga)			1955		-32.575	27.894
9	adspersus	South Africa	East Cape	Lusikisiki			1956	JOC	-31.349	29.583
9	adspersus	South Africa	East Cape	Manley Flats	N-33.348, E26.678		1990	de Moor	-33.348	26.678
9	adspersus	South Africa	East Cape	Mncotsho R.	N-32.54.48, E27.36.52		2003	de Moor	-32.912	27.613
9	adspersus	South Africa	East Cape	Mncotsho R., Trib. Buffalo Riv.	N-32.54.43, E27.36.48		2002	de Moor	-32.912	27.613
9	adspersus	South Africa	East Cape	Mt Frere			1956	JOC	-28.833	29.765
9	adspersus	South Africa	East Cape	Nahoon R., Witch Kranz	N-32.502, E27.392		2002	de Moor	-32.502	27.392
9	adspersus	South Africa	East Cape	Nahoon R., Witchkranz	N-32,51,10, E27.39.08		2004	de Moor	-32.853	27.652
9	adspersus	South Africa	East Cape	Pirie Forest			1944	JOC	-32.783	27.216
9	adspersus	South Africa	East Cape	Port, St Johns			1956		-31.634	29.541
9	adspersus	South Africa	East Cape	Quanbu			1956
9	adspersus	South Africa	East Cape	Rwantsa R,	N-32.53.20, E27.37,55		2000	de Moor	-32.889	27.632
9	adspersus	South Africa	East Cape	Rwantsa R., Farm Mistley	N-32.53.20, E27.37.55		2000	de Moor	-32.889	27.632
9	adspersus	South Africa	East Cape	Rwantsa R., Farm Sebastepol	N-32.53.00, E27.40.45		2004	de Moor	-32.883	27.679
9	adspersus	South Africa	East Cape	Rwantsa R., Farm Wolsley	N-32.54.02, E27.51.95		2004	de Moor	-32.901	27.866
9	adspersus	South Africa	East Cape	Rwantsa R., Witchkranz	N-32.52.25, E27.38.34		2000	de Moor	-32.874	27.643
9	adspersus	South Africa	East Cape	St Johns			1956		-31.634	29.541
9	adspersus	South Africa	East Cape	Umzikulu , (Umzimkulu)			1956		-30.267	29.932
9	adspersus	South Africa	East Cape	Xolo R. trib	N-32.50.11, E27.37.49		2004	de Moor	-32.836	27.63
9	adspersus	South Africa	Gauteng	Tswaing	25.24S, 28.06E		2003		-25.43	28.107
9	adspersus	South Africa	Kruger NP	24 km S Satara Camp	N-24.610, E31.800		1960		-24.61	31.8
9	adspersus	South Africa	Kruger NP	Letaba Riv	23.46S-31.30E		1995	E-Y	-23.77	31.511
9	adspersus	South Africa	Kruger NP	Levuvu River	22.27E, 31.10E		1994	E-Y	-22.455	31.163
9	adspersus	South Africa	Kruger NP	Skukuza	24.59S, 31.36E		1995	E-Y	-24.988	31.607
9	adspersus	South Africa	Kruger NP	Skukuza, 12 km S	25.04S, 31.37E		1996	E-Y	-25.075	31.613
9	adspersus	South Africa	Kw. Natal	btw. Unizul and Mtunzini	N-28.930, E31.750		1995	Reavell	-28.93	31.75
9	adspersus	South Africa	Kw. Natal	Felixton	N-28.840, E31.880		1962		-28.84	31.88
9	adspersus	South Africa	Kw. Natal	Gravesend	N-30.170, E30.736		1996	Dickens	-30.17	30.736
9	adspersus	South Africa	Kw. Natal	Izotsha R., Inland S Coast Rd	N-30.780, E30.400		1972	Chutter	-30.78	30.4
9	adspersus	South Africa	Kw. Natal	Klip R. Stn.			1975	Sibbald	-28.603	29.849
9	adspersus	South Africa	Kw. Natal	Little Amanzimtoti R	N-30.060, E30.820		1964	Pretorius	-30.06	30.82
9	adspersus	South Africa	Kw. Natal	Lundy’s Hill	N-29.741, E29.872		1996	de Moor	-29.741	29.872
9	adspersus	South Africa	Kw. Natal	Ncandu R., Volkrust Road Bridge	N-27.750, E29.930		1973	Metz	-27.75	29.93
9	adspersus	South Africa	Kw. Natal	Ngagane R, Newcastle	N-27.720, E30.020		1994	Metz	-27.72	30.02
9	adspersus	South Africa	Kw. Natal	Ngogo R	N-28.21.23, E29.43.25.		1975	Metz	-28.356	29.724
9	adspersus	South Africa	Kw. Natal	Port Shepstone 20 km W			2000	Halada	-30.715	30.255
9	adspersus	South Africa	Kw. Natal	Umgeni river, Dargle			1989	Reavell	-29.478	30.127
9	adspersus	South Africa	Kw. Natal	Umlazi R., Tali Area	N-29.800, E30.520		1954	Oliff	-29.8	30.52
9	adspersus	South Africa	N. Prov.	Naboomspruit , Torino Ranche	24.37S-28.38E		1989	E-Y	-24.627	28.634
9	adspersus	South Africa	N. Prov.	Nylstroom			2004	Werner	-24.586	28.722
9	adspersus	South Africa	Natal	2 km S Mbazwana to Hluhluwe, Sodwana			1997	Turner	-27.505	32.581
9	adspersus	South Africa	Natal	Drakensbg, Cathedral Peak	28.57S, 29.12E		1976	E-Y	-28.951	29.213
9	adspersus	South Africa	Natal	Frere			1893	Marshall	-28.833	29.765
9	adspersus	South Africa	Natal	Ladysmith		1000	1993	Wewalka	-28.553	29.787
9	adspersus	South Africa	North West	50 km S Kimberley, Ritchie			2000	Halada	-29.037	24.586
9	adspersus	South Africa	Transvaal	5 mi W Warmbad			1968	Spangler	-24.882	28.231
9	adspersus	South Africa	Transvaal	Bundu Inn	25.28S-28.55E		1974	E-Y	-25.478	28.923
9	adspersus	South Africa	Transvaal	Kruger Park			1960
9	adspersus	South Africa	Transvaal	Magaliesberg Mts			1972	Reavell	-25.678	28.062
9	adspersus	South Africa	Transvaal	Pretoria			1959	Janse	-25.75	28.195
9	adspersus	South Africa	Transvaal	Pretoria, Roodeplaat			1960	Neubecker	-25.617	28.373
9	adspersus	South Africa	Transvaal	R. Nyl , Num Num					-24.665	28.638
9	adspersus	South Africa	Transvaal	Sand river			1953		-28.483	29.55
9	adspersus	South Africa	Transvaal	Swartspruit Mouth, Hartebeespoortdm	N-25.750, E27.900		1972	Reavell	-25.75	27.9
9	adspersus	South Africa	Transvaal	Waterberg Dist., Koring Spruit			1948	JOC	-26.107	29.331
9	adspersus	South Africa	Transvaal	Waterberg Distr., Plat river			1905	Swierstra
9	adspersus	South Africa	Zpbg	Valdesia			1931	Van Son	-23.085	30.154
9	adspersus	South Africa	Zpbg (Zoutpansberg)	Tshakoma, (Tshakhuma)			1931	Van Son	-23.049	30.299
9	adspersus	Sudan	Equatoria	Lalyo-Juba			1963	Linnavuori	4.535	31.31
9	adspersus	Sudan	Equatoria	Loka Forest			1963	Linnavuori	4.274	31.016
9	adspersus	Sudan	Equatoria	Mundri-Lalyo			1963	Linnavuori	5.128	30.647
9	adspersus	Sudan	Equatoria	Mwolo-Mundri			1963	Linnavuori	5.739	30.305
9	adspersus	Sudan	Equatoria	Nzara			1986	Wewalka	4.633	28.248
9	adspersus	Sudan	Upper Nile	Malakal			1963	Linnavuori	9.368	31.553
9	adspersus	Sudan		Rumbek, S of, Wulu			1954		6.801	29.694
9	adspersus	Swaziland	Little Usutu R	Bremersdorp			1948		-26.496	31.388
9	adspersus	Swaziland		Bremersdorp			1948	JOC	-26.496	31.388
9	adspersus	Tanzania	107 mi from Dodoma				1954		-6.173	35.737
9	adspersus	Tanzania	Kilimandjaro	Kibonoto		1200	1906	Sjöstedt	-3.183	37.099
9	adspersus	Tanzania	Shinyanga	60 km E Kahama		1150	2006	Kudma	-3.863	33.124
9	adspersus	Tanzania	Tanga	Lukoka			1976	Holmen	-5.126	38.338
9	adspersus	Tanzania	Tanga	Petukiza			1976	Holmen	-4.785	39.149
9	adspersus	Tanzania	Wembäre Steppe				1911
9	adspersus	Tanzania		Ukerewe			1933		-2.027	32.993
9	adspersus	Uganda	Kampala	Hoima Rd			1929	Hancock	0.324	32.572
9	adspersus	Uganda	Kampala				1927	Hancock	0.324	32.572
9	adspersus	Zaire	Garamba NP		H. 3717	II/fc/14	1951	Saeger	3.968	29.356
9	adspersus	Zaire	Garamba NP		H. 3421	II/fd/13	1951	Saeger	3.972	29.369
9	adspersus	Zaire	Garamba NP		H. 3278	II/fd/14s	1951	Saeger	3.973	29.368
9	adspersus	Zaire	Garamba NP		H. 2494		1951	Saeger
9	adspersus	Zaire	Garamba NP		H. 3095		1951	Saeger
9	adspersus	Zaire	Garamba NP		H. 3199		1951	Saeger
9	adspersus	Zaire	Garamba NP		H. 3272		1951	Saeger	3.721	29.246
9	adspersus	Zaire	Garamba NP		H. 3290		1951	Saeger	3.775	29.054
9	adspersus	Zaire	Garamba NP		H. 3870		1951	Saeger	4.37	29.8
9	adspersus	Zaire	Garamba NP		H. 3871		1951	Saeger	4.37	29.8
9	adspersus	Zaire	Garamba NP		H. 3987		1951	Saeger
9	adspersus	Zaire	Garamba NP		H. 4035		1951	Saeger
9	adspersus	Zaire	Katanga	Mwadingusha			1965	Verheyen	-10.751	27.249
9	adspersus	Zaire	Lac Édouard	Semliki, Ishango			1954		-0.126	29.599
9	adspersus	Zaire	Lac Édouard	Vitshumbi			1953		-0.691	29.382
9	adspersus	Zaire		Banana - Boma			1891	Tschoffen	-5.956	12.755
9	adspersus	Zaire		Longitshimo river	N-7.163, E20.880		2007	Graham	7.163	20.88
9	adspersus	Zaire		Lulimbi , Rutshuru			1976	Lejeune	-0.495	29.654
9	adspersus	Zaire		Matadi			1891	Tschoffen	-5.817	13.47
9	adspersus	Zambia	Chinganganka		15°53’/28°11’E		1993	Uhlig	-15.896	28.201
9	adspersus	Zambia	Copperbelt	Muekera			1982	Selander	-12.867	28.267
9	adspersus	Zambia	Kafue NP	Chunga Camp	15°02’35”S/26°00’09”E		1993	Uhlig	-15.043	26.003
9	adspersus	Zambia	Kasempa				2006	Jindra	-13.455	25.835
9	adspersus	Zimbabwe	26 mi. from Fort Victoria (Masvingo)	Beit Bridge Rd			1948	JOC	-20.436	30.678
9	adspersus	Zimbabwe	5 mi SE Wankie				1968	Spangler	-19.93	26.768
9	adspersus	Zimbabwe	Birkennough Bridge	(Birchennough)			1998	Kantner	-19.96	32.32
9	adspersus	Zimbabwe	Gokwe	Sengwa (river)			1982	Bell	-18.312	28.939
9	adspersus	Zimbabwe	Gwai River				1968	Spangler	-19.286	27.691
9	adspersus	Zimbabwe	Halfway hotel	Gatooma Salisbury			1948	JOC	-18.049	30.482
9	adspersus	Zimbabwe	Kariba				1998	Kantner	-16.53	28.8
9	adspersus	Zimbabwe	Lundi				1948	JOC	-20.899	30.784
9	adspersus	Zimbabwe	Mashonaland	Salisbury			1893	Marshall	-17.827	31.053
9	adspersus	Zimbabwe	Matopos NP		20°33’S/28°30’E		1993	Uhlig	-20.553	28.513
9	adspersus	Zimbabwe	Mushandike Sanct.				1998	Kantner	-20.09	30.649
9	adspersus	Zimbabwe	Ngezi N.P.				1998	Kantner	-20.567	30.398
9	adspersus	Zimbabwe	Nuanetsi River	Majinji Pan			1961		-22.151	31.394
9	adspersus	Zimbabwe	Shangani R.				1948	JOC	-18.501	27.253
9	adspersus	Zimbabwe	Sinkukwe				1948	JOC	-20.567	29.033
9	adspersus	Zimbabwe	Wankie Game Res.	Robins Restcamp			1948	JOC	-18.624	25.968
4	alluaudi	Madagascar	Ambilobe Antsabe	Anjiabe Ambony	N - 13.648 E 48.721	50	2004	Balke	-13.648	48.721
4	alluaudi	Madagascar	Ambilobe Antsabe	Anjiabe Ambony	N-13.60930, E48.72120	303	2004	Balke	-13.609	48.721
4	alluaudi	Madagascar	Ambilobe, Anjiabe Ambony Antsabe	Galoko Mts	N -13.6093 E 48.7212	50	2004	Balke	-13.609	48.721
4	alluaudi	Madagascar	Andjamangirana (Majunga)	[spell. Anjiamangirana]		200	2001	Gerecke	-15.217	47.75
4	alluaudi	Madagascar	Anjozorobe (Antananarivo)	Ravoandrina Riv. Ampanakamonty		1280	2001	Gerecke	-18.412	47.941
4	alluaudi	Madagascar	Ants, Nosy Be	Lokobe R.N.1		50			-13.401	48.321
4	alluaudi	Madagascar	Antsabe		Lat -13.6093 Lon 49.7212			Balke	-13.609	49.721
4	alluaudi	Madagascar	Antsiranana 1	Mt d’Ambre	N-12.52830. E49.17253	1020	2004	Balke	-12.528	49.173
4	alluaudi	Madagascar	Antsiranana 1	Mtd Francais	N-12.33360. E49.35350	171	2004	Balke	-12.334	49.354
4	alluaudi	Madagascar	Antsiranana II	Mt d’Ambre	N: -12.49920 E: 49.17600	800	2004	Balke	-12.499	49.176
4	alluaudi	Madagascar	Antsiranana II	Mt d’Ambre	N-12.47540. E49.21730	545	2004	Balke	-12.475	49.217
4	alluaudi	Madagascar	Diego Suarez				1893	Alluaud	-12.305	49.289
4	alluaudi	Madagascar	E part	Ampamoho nr Andilamena		1250	1995	Dunay	-17.067	48.55
4	alluaudi	Madagascar	Fiananrantsoa	Mania River S Ilaka	27 rd km NNW Ambositra	900	2001	Schuh	-20.396	47.163
4	alluaudi	Madagascar	Forét d’Ambre		Lat -12.4754 Lon 49.2173			Balke	-12.475	49.217
4	alluaudi	Madagascar	Foret de Fito					Breuning	-17.821	48.843
4	alluaudi	Madagascar	Mahajanga	Boeny Mahavavy Kinkony RS	S16.05648, E045.76371	55	2009	Bergsten	-16.056	45.764
4	alluaudi	Madagascar	Mahajanga: Melaky	Tsingy de Bemaraha NP	S19.14114,E044.81245	45	2009	Bergsten	-19.141	44.812
4	alluaudi	Madagascar	Mahajanga: Melaky	Tsingy de Bemaraha NP	S19.03572, E044.77507	66	2009	Bergsten	-19.036	44.775
4	alluaudi	Madagascar	Mahajanga: Melaky	Tsingy de Bemaraha NP	S19.03419, E044.77499	41	2009	Bergsten	-19.034	44.775
4	alluaudi	Madagascar	Mahajanga: Melaky	Tsingy de Bemaraha NP	S18.75724, E044.71239	72	2009	Bergsten	-18.757	44.712
4	alluaudi	Madagascar	Mahajanga: Melaky	Tsingy de Bemaraha NP	S18.75643, E044.71398	119	2009	Bergsten	-18.756	44.714
4	alluaudi	Madagascar	Marojejy, Marojejy NP	Ants, Sambava	N: -14.437: E: 49.773	464	2006	Isambert	-14.437	49.773
4	alluaudi	Madagascar	Nosy Be	Lokobe R.N.1		50	2004	Ravo	-13.401	48.321
4	alluaudi	Madagascar	NW Ft. Dauphin	Andohahela		300	1991	Bartolozzi	-24.773	46.773
4	alluaudi	Madagascar	NW Ft Dauphin	Toli			2006	Bergsten	-24.824	46.866
4	alluaudi	Madagascar	NW Ft Dauphin	Toli	N-24°45.583, E46°51.821	300	2006	Bergsten	-24.76	46.864
4	alluaudi	Madagascar	Prov. Antsirarana	P.N. Montagne d’Ambre	N 12°31’13” E 49°10’45”	1125	2001	Irwin	-12.52	49.179
4	alluaudi	Madagascar	Prov. Antsirarana	P.N. Montagne d’Ambre	N -12*30’52” E 49*10’53	960	2001	Irwin	-12.514	49.181
4	alluaudi	Madagascar	Prov. Antsirarana	Sakalava beach	N -12°15’46” E 49°23’51”	10	2001	Irwin	-12.263	49.398
4	alluaudi	Madagascar	Saratanana					Lees	-14.182	48.945
4	alluaudi	Madagascar	Tamatave	Foret de Perinet			1970	Pederzani	-18.927	48.415
4	alluaudi	Madagascar	Toli, Taolanaro	Isaky Ivondro, Foret Manangotry	N: -24.859: E: 46.862	310	2007	Ranarilalatiana	-24.859	46.862
4	alluaudi	Madagascar	Zahamena NP	Analamaintsoa	N-17.50617. E48.72400	1068	2006	Isambert	-17.506	48.724
4	alluaudi	Madagascar	Zahamena NP	Analamaintsoa	N-17.50617. E48.72400	1075	2006	Isambert	-17.506	48.724
4	alluaudi	Madagascar	Zahamena NP	Analamaintsoa	N-17.50617. E48.72400	1054	2006	Isambert	-17.506	48.724
4	alluaudi	Madagascar	Zahamena NP	Toam, Ambatondrazaka	N-17.50617. E48.72400	1322	2007	Isambert	-17.506	48.724
4	alluaudi	Madagascar	Zahamena NP	Toam, Ambatondrazaka	N: -17.505: E: 48.724	1054	2006	Isambert	-17.505	48.724
4	alluaudi	Madagascar		Montagne des Francais	Lat. -12.3336 Lon. 49.3535			Balke	-12.334	49.354
9	amicus	Guinea	Kindia				1964	Villiers	10.055	-12.865
9	amicus	Liberia	Suakoko				1951	Blickenstaff	6.991	-9.583
15	australis	Malawi	Dally's				1946	Lowe	-14.478	35.263
15	australis	South Africa	E. Transvaal	Hazyview	25.04S-31.07E		1990	E-Y	-25.066	31.135
15	australis	South Africa	Kruger Nat Pk	Skukuza NR	25.00S-31.35E		1995	E-Y	-25.004	31.594
15	australis	South Africa	KwaZulu-Natal	Richards Bay, Umhlatuze Floodplain			1985	Reavell	-28.813	31.981
15	australis	South Africa	Natal Zululand	Mtuba-Tuba			1947	JOC	-28.419	32.19
15	australis	South Africa	Zululand	St. Lucia, Mission Rock			1972	E-Y	-28.256	32.492
15	australis	Tanzania	Daressalaam				1912		-6.817	39.28
15	australis	Tanzania	Myambo				1914	Methner	-4.467	38.016
9	bellus	Benin	Zou dept.	Zogbodomè Lokoli, Hlanzoun Riv.	07°03’N, 02°15’E		2006	Goergen	7.066	2.253
9	bellus	Nigeria	Delta St.	Osobi Wetland Area	N5.533; E5.816		2008	Mesumbe	5.533	5.816
9	bellus	Nigeria	Delta St.	R. Orogoda	N6.333, E6.250		2005	Mesumbe	6.333	6.25
9	bellus	Nigeria	Warri	Abraka (Kwale)			1949	Malkin	5.783	6.1
9	benoiti	Zaire	Elizabethville				1951	Seydel	-11.662	27.479
11	biai	Gabon	Makokou	15 km Ouest			1987	Bilardo	0.562	12.991
11	biai	Gabon	Makokou				1987	Bilardo	0.562	12.856
11	biai	Gabon		Bissok (Oyem), Lara			1991	Bilardo	1.268	11.572
11	bilardoi	Congo	NE	Impfondo			1980	Onore	1.633	18.041
11	bilardoi	Gabon	Batéké	Léwou			2008	Bilardo	-1.91	14.291
11	bilardoi	Gabon	Batéké NP	PC	S02.19,256, E014.10,547	575	2012	Bilardo	-2.318	14.178
11	bizonatus	Cameroon	Ekiliwindi	(Ikiliwindi)			1970		4.732	9.488
11	bizonatus	Gabon	Belinga				1963	Coiffait	1.134	13.116
11	bizonatus	Gabon	Lambarènè				1973	Bilardo	-0.705	10.211
11	bizonatus	Gabon	Lambarènè				1973	Bilardo	-0.705	10.211
11	bizonatus	Gabon	N'Gounié river	Chutes de Samba				Mocquerys	-1.215	10.585
11	bizonatus	Gabon	Riv. N’Gounié	Chutes de Samba			1892	Mocuerys	-1.215	10.585
13	brancuccii	Central African Republic		Bozo			1981	Degallier	5.133	18.482
13	brownei	Tanzania	Chunya - Mbeya rd				1948	JOC	-8.677	33.575
13	brownei	Tanzania	Tundume - Mbeya rd	PWD camp			1948	JOC	-8.99	33.041
13	brownei	Zaire	Albert NP	Magera lake		2000	1935	Damas	-1.461	29.061
13	brownei	Zaire	Albert NP	Ngesho			1935	Damas	-1.284	29.115
13	brownei	Zaire	Kivu	Kagogo			1952	Damas	-2.955	27.172
13	burgeoni	Nigeria	3,5 mi from Jos	Kaduna rd			1963	JOC	9.965	8.862
13	burgeoni	Nigeria	Jos - Wambe rd	escarpment			1963	JOC	9.04	8.835
13	burgeoni	Nigeria	Jos plataeu	Vom			1963	JOC	9.735	8.784
13	burgeoni	Nigeria	Jos, 4,5 mi from	Kaduna rd			1963	JOC	9.973	8.859
13	burgeoni	Nigeria	Plateau Prov.	Jos			1949	Malkin	9.928	8.887
13	burgeoni	Nigeria	Zaria				1969	Brancucci	11.083	7.715
13	burgeoni	Nigeria	Zaria to Katsina rd	trib. to Gagere river			1963	JOC	12.013	7.452
13	burgeoni	Nigeria		Assob 36 miles from Jos (Assob Bachit Forest Reserve)			1963	JOC	9.55	8.65
13	burgeoni	Sudan	Equatoria	Lalyo-Juba			1963	Linnavuori	4.535	31.31
13	burgeoni	Tanzania	Iringa				1964	James	-7.778	35.691
13	burgeoni	Tanzania	NW Usagara			1800	1912		-2.682	32.999
13	burgeoni	Uganda	Arua				1931	Hancock	3.026	30.897
13	burgeoni	Zaire	Elizabethville				1935	Richard	-11.662	27.479
13	burgeoni	Zaire	Ituri	Mahagi			1925		2.308	30.988
13	burgeoni	Zaire	Kindu				1911	Burgeon	-2.95	25.922
13	burgeoni	Zaire	Lukonzolwa				1931	de Witte	-8.785	28.637
13	burgeoni	Zaire	Musosa				1939	Bredo	-8.383	29.632
13	burgeoni	Zaire	Upemba NP	Difirinji affl. g. Lufira	2732a	700	1949	de Witte	-9.27	26.769
13	burgeoni	Zaire	Upemba NP	Ganza pr., r. Kamandula	2648a	800	1949	de Witte	-9.29	26.675
13	burgeoni	Zaire	Upemba NP	Kabangey		1050	1949	de Witte	-9.135	26.731
13	burgeoni	Zaire	Upemba NP	Loie affl. g. Lufira	2666a	1000	1949	de Witte	-9.17	26.6
13	burgeoni	Zaire	Upemba NP	Mabwe			1949	de Witte	-8.655	26.511
11	caiaricus	Senegal	Cayar (Kayar)				1954	IFAN	14.92	-17.12
16	canthydroides	Cameroon	Obala	Emana			1970		4.165	11.534
16	canthydroides	Ethiopia	Bahir Dar (Baher Dar)				1968	Harde	11.557	37.367
16	canthydroides	Kenya	Meru	Matiri (Mitunguu) mt.		800	1982	Mourglia	0.098	37.782
16	canthydroides	Malawi	Nkhata Bay				2002	Kantner	-11.607	34.292
16	canthydroides	South Africa	Cape Province	Wellington , Witte river					-33.64	18.991
16	canthydroides	South Africa	Transvaal	Barberton			1948	JOC	-25.783	31.052
16	canthydroides	Tanzania	Mufundi Mafinga			1900	1989	Mouglia	-8.589	35.297
16	canthydroides	Tanzania	Udzungwa NP	Ifakara	S08.02.55, E36.43.59	251	2004	Sprecher	-8.049	36.733
16	canthydroides	Tanzania	Ukerewe				1933		-2.027	32.993
16	canthydroides	Tanzania	Zanzibar	Mangapwani Rd.			1955	JOC	-6.01	39.191
16	canthydroides	Zaire	Elisabethville				1953	Seydel	-11.662	27.479
16	canthydroides	Zaire	Garamba NP				1952	Saeger
16	canthydroides	Zaire	Kivu	Uvira, Kavimvira			1954	Marlier	-3.349	29.15
16	canthydroides	Zambia	Isoka	Mbesuma Ranch			2004	Werner	-10.132	32.644
16	canthydroides	Zambia	Luapula	Bangwulu lake [Bangweulu], Chilubi			1982	Selander	-11.135	29.777
4	comes	Madagascar	Andasibe		Lat -18.943 Lon 48.4063				-18.943	48.406
4	comes	Madagascar	Antsabe	Ampasimpotsy Moramanga	N-18.94300, E48.40630		2004	Balke	-18.943	48.406
4	comes	Madagascar	Sahamalaotra Ranomafana NP	IF Anadiana	N -21.2359 E: 47.3963		2004	Balke	-21.236	47.396
4	comes	Madagascar	Tampolo				1949		-15.73	49.961
4	comes	Madagascar	Tsingy de Bemaraha NP	Mahajanga melaky	S19.03572, E044.77507		2009	Bergsten	-19.036	44.775
4	comes	Madagascar	Tsingy de Bemaraha NP	Mahajanga melaky	S19.03419, E044.77499		2009	Bergsten	-19.034	44.775
4	comes	Madagascar	Tsingy de Bemaraha NP	Mahajanga melaky	S18.75643, E044.71398		2009	Bergsten	-18.756	44.714
4	comes	Madagascar	Zahamane, Zahamena NP	1st stream btw. Camp 1 and 2	N-17.51733. 48.72067		2006	Isambert	-17.517	48.721
4	comes	Madagascar	Zahamane, Zahamena NP	Analamaintsoa	N: -17.517 E: 48.72		2006	Isambert	-17.517	48.72
4	comes	Madagascar	Zahamane, Zahamena NP	Analamaintsoa	N-17.50500. E48.72450		2006	Isambert	-17.505	48.725
4	comes	Madagascar	Zahamane, Zahamena NP	Analamaintsoa Forest	N-17.52050. E48.721337		2006	Isambert	-17.521	48.721
4	comes	Madagascar	Zahamane, Zahamena NP	Toam, Ambatondrazaka			2006	Isambert	-17.505	48.724
7	complicatus	Madagascar	Andringitra	Rambavy R.	N-22.153, E 46.9	1979	2006	Bergsten	-22.153	46.9
7	complicatus	Madagascar	Central	Antananarive			1993	Janák	-18.917	47.517
7	complicatus	Madagascar	East	Ampamoho nr Andilamena		1200-1300	1995	Janák	-17.067	48.55
7	complicatus	Madagascar	East	Ampamoho nr Andilamena		900	1995	Janák	-17.067	48.55
7	complicatus	Madagascar	East	Andranokobaka, N Moramanga		800	1995	Janák	-18.917	48.167
7	complicatus	Madagascar	East	Morarano, N. Morananga		900	1995	Janák	-18.7	48.27
7	complicatus	Madagascar	East	NP Ranomafana/Vohiparara		1100-1200	1993	Janák	-21.2333	47.4
7	complicatus	Madagascar	East	P.N. Ranomafana/Vohiparara		1100-1200	1993	Janák	-21.2333	47.4
7	complicatus	Madagascar	Fian Andringitra	Zomandao R.	N-22°6.225, E46°55.244	1421	2006	Bergsten	-22.104	46.921
7	complicatus	Madagascar	Fian Isalo	Menamaty R.	N-22°33.001, E45°24.074	757	2006	Bergsten	-22.55	45.401
7	complicatus	Madagascar	Fian.	Col. des Tapias Rte Tana-Fianarantsoa,	N-20°46.376, E47°10.749	1718	2006	Bergsten	-20.773	47.179
7	complicatus	Madagascar	Fianarantsoa	7 km W Ranomafana		1100	1988	Steiner	-21.193	47.359
7	complicatus	Madagascar	Fianarantsoa	Foret d’Antsirakanbiaty, 7.6 km 285˚ WNW Itremo	20˚35’36”S 046˚33’48”E	1550	2003	Grisvold	-20.5933	46.5633
7	complicatus	Madagascar	Fianarantsoa	Ranomafana National Park, Talatakely res. lab.	21˚14’53,5”S, 47˚25’35,9”E	940	1998	Lee & Ribardo	-21.2482	47.4266
7	complicatus	Madagascar	Ft Dauphin		N-24.824, E 46.866	34	2006	Bergsten	-24.824	46.866
7	complicatus	Madagascar	Mah/Tol.	Melaky/Menabe Ambojihanahary NP	S18.26849. E045.46346	906	2009	Bergsten	-18.268	45.463
7	complicatus	Madagascar	Mandrare Bas	Andaza	46°34’05»E, 24°03’16»S	315	1995	Elouard & Pilaka	-24.054	46.568
7	complicatus	Madagascar	Mangoky Bas	Loc. Andringitra, Camp B, Zomandao River	46˚53’46”E/22˚07’12”S	1600	1993	ORSTOM	-22.12	46.8961
7	complicatus	Madagascar	Mangoro Bas	Ankirihitra Tsarantanana River	47˚17’37”E/19˚23’00”S		1997	Elouard	-19.3833	47.2936
7	complicatus	Madagascar	Suberbieville					Breuning	-16.95	46.833
7	complicatus	Madagascar	Tamatava	3.3 km N Ambabasoratra [misspell.=Ambatosoratra]			1962	Cashatt	-17.508	48.549
7	complicatus	Madagascar	Tananarive	Ampefy, Lac Kavitaha			1958	Keiser	-19.038	46.738
7	complicatus	Madagascar	Tananarive	env. de Arivonimamo			1970	Pederzani	-19.019	47.184
7	complicatus	Madagascar	Tananarive	Manjakatompo			1958	Keiser	-19.3667	47.3
7	complicatus	Madagascar	Tananarive				1972	Hecq	-18.917	47.517
7	complicatus	Madagascar	TOLI	Zombitse, Andramomena R.	N-22.64, E44.864	577	2006	Bergsten	-22.64	44.864
7	complicatus	Madagascar	West	5 km S Ampamoho		950-1000	1995	Janák	-17.1047	48.5568
7	complicatus	Madagascar	West	E Sakahara		700-800	1995	Janák	-22.9	44.533
7	complicatus	Madagascar	West	Manindaray W Sakahara		700-800	1995	Janák	-22.9	44.533
7	complicatus	Madagascar		Ambatombe nr. Andilamena		900	1995	Janák	-18.567	48.833
7	complicatus	Madagascar		Ankaratra (Antananarivo) Res. Manjakatompo		1700	2001	Gerecke	-19.3667	47.3
7	complicatus	Madagascar		Antranovy (Antananarive) 13 km W from Arivonimana		1480	2001	Gerecke	-18.9985	47.0613
7	complicatus	Madagascar		Dirjo
7	complicatus	Madagascar		Foret de l’Est Perinet-Anosibe			1959		-18.933	48.417
7	complicatus	Madagascar		La Mandraka				Breuning	-18.925	47.9194
7	complicatus	Madagascar		Manjakatompo		1700	1989	Bartolozzi	-19.3667	47.3
7	complicatus	Madagascar		Tsimelahy (Tuelar), Riv. Antarantsa		200	2001	Gerecke	-24.933	46.633
11	concettae	Cameroon	Abong-Mbang	(Abong Mbang)			1966	de Miré	3.984	13.174
11	concettae	Cameroon	Ebolowa				1966	de Miré	2.917	11.147
11	concettae	Cameroon	Foumbot				1967	de Miré	5.511	10.635
11	concettae	Cameroon	Ngoundéré	(Ngaoundéré)			1969		7.325	13.583
11	concettae	Central African Republic	Mbaiki	Zomea (Zomia)			1980	Onore	3.651	17.982
11	concettae	Equatorial Guinea	Nkolentangan				2008	Tessmann	1.577	10.528
11	concettae	Gabon	Mékambo	Malouma, Louaié river			2001	Bilardo	0.619	13.846
13	conjunctus	Cameroon	Ebolowa						2.917	11.147
13	conjunctus	Cameroon	Nanga-Eboko				1937		4.664	12.369
13	conjunctus	Cameroon	Yaoundé					Vadon	3.871	11.518
13	conjunctus	Zaire	Garamba NP	Morubia, 3187			1952	de Saeger	4.168	29.479
13	conjunctus	Zaire	Garamba NP	Pali, 3831			1952	de Saeger	4.373	29.774
13	conjunctus	Zaire	Garamba NP		II/gd/11, 3314		1952	de Saeger	3.949	29.374
7	continentalis	Botswana	Chobe NP	Savuti Camp	18.33.55S, 24.03.53E		1993	Uhlig	-18.569	24.071
7	continentalis	Botswana	Kalahari	N'Kate Makarikari			1930		-20.579	25.8
7	continentalis	Botswana	Kalahari	Tsotsorogo Pan			1930		-18.717	24.35
7	continentalis	Botswana	Kasane	Chobe Safari lodge	17.48.32S, 25.08.39E		1993	Uhlig	-17.81	25.143
7	continentalis	Botswana	Okavango Delta	Moremi Wildlife Res.	19.14.22S, 23.21.24E		1993	Uhlig	-19.245	23.361
7	continentalis	Botswana	Serowe	Farmer’s Brigade	SE22 26 BD		1987	Forchhammer	-22.389	26.711
7	continentalis	Botswana		5 km NW San-ta-wani Safari Lodge	19.27.01S, 23.38.46E		1993	Uhlig	-19.455	23.643
7	continentalis	Botswana		6 km E Kalkfontein	22.04S, 20.56E		1993	Göllner	-22.078	20.933
7	continentalis	Botswana		R. Thamalakane 7 mls NE Maun			1972		-19.946	23.499
7	continentalis	Gambia		Selety stream	13˚10’N-16˚36’W		1976	Holmen	13.184	-16.567
7	continentalis	Ghana	N Region	Nyankpala	N9°25’-W1°00’	183	1970	E-Y	9.401	-0.984
7	continentalis	Kenya	Dawa (Dana) river	Mandera			1970	Brown	3.959	41.86
7	continentalis	Kenya	Eastern Mwingi	Nguni			1999	Snizek	-0.796	38.315
7	continentalis	Kenya	Fort Hall						-0.712	37.157
7	continentalis	Kenya	Jkurha
7	continentalis	Kenya	Kibwezi				1906	Scheffler	-2.417	37.967
7	continentalis	Kenya	Kilifi distr	Kombeni River, Mazeras			1976	Holmen	-3.955	39.547
7	continentalis	Kenya	Kilifi distr	Mariakani dam			1976	Holmen	-3.856	39.475
7	continentalis	Kenya	Kwale District	Mafisini			1976	Holmen	-4.184	39.45
7	continentalis	Kenya	Machakos District	Athi river			1976	Holmen	-1.449	36.989
7	continentalis	Kenya	Maji ja Chumwi	Maji-Chumwi (Wa Nyika)			1903	Alluaud	-3.8	39.383
7	continentalis	Kenya	Malindi				1989		-3.216	40.108
7	continentalis	Kenya	Shimba Hills	20 km S Mombasa			1985	Lödl	-4.146	39.493
7	continentalis	Kenya	Voi				1997	Snizek	-3.379	38.567
7	continentalis	Kenya	Wajir				1970	Brown	1.75	40.047
7	continentalis	Kenya		betw. Voi & Mtito Andei			1990	Päts	-2.984	38.456
7	continentalis	Mozambique	Dambo Pan				1960
7	continentalis	Mozambique		Beira			1955	JOC	-19.827	34.835
7	continentalis	Mozambique		Lorenco Marques (Maputo)			1948	JOC	-25.962	32.569
7	continentalis	Mozambique		Umbeluzi River near Goba			1948	JOC	-26.036	32.409
7	continentalis	Namibia	E Caprivi	3 km E Katima Mulilo	17.29S, 24.18E		1992	Uhlig	-17.494	24.31
7	continentalis	Namibia	E Caprivi	30 km SE Katima Mulilo	17.31S, 24.25E		1992	Uhlig	-17.524	24.429
7	continentalis	Namibia	E Caprivi	Buffalo Trails Camp	18.10S, 23.26E		1992	Uhlig	-18.174	23.444
7	continentalis	Namibia	E Caprivi	Katima Mulilo	17.29S, 24.17E		1992	Uhlig	-17.491	24.287
7	continentalis	Namibia	E Caprivi	Mudumu NP, Nakatwa	18.10S, 23.26E		1992	Uhlig	-18.174	23.444
7	continentalis	Namibia	Kavango	Mahango Game Reserve	18.17S, 21.43E		1992	Göllner	-18.227	21.759
7	continentalis	Namibia	Kavango	Popa Falls	18.07S, 21.35E		1992	Deckert	-18.12	21.587
7	continentalis	Namibia	Okavango Distr.	Mutompo, 60 km S Rundu	18.18.38,7S, 19.15.29,4E	1180	2003	Frisch	-18.318	19.267
7	continentalis	Nigeria	Nt Kano				1928	Madsen	12	8.505
7	continentalis	Nigeria		Samaru			1959		9.749	8.384
7	continentalis	Senegal		Peykone marsh			1908	Riggenbach
7	continentalis	Somalia		Somali Rep.			1961	Roffey
7	continentalis	South Africa	Gauteng	Tswaing (Tweetstroom)	25.24S-28.06E		2003	TMSA staff	-24.416	28.101
7	continentalis	South Africa	Kruger Nat. Pk.	Kumana Pan 24 km S Satara Camp			1960		-24.339	31.726
7	continentalis	South Africa	Kruger Nat. Pk.	Letaba Riv.	23.46S-31.30E		1995	Endrödy-Younga	-23.768	31.517
7	continentalis	South Africa	Kruger Nat. Pk.	Levuvu River	22.27S-31.10E		1994	Endrödy-Younga	-22.455	31.163
7	continentalis	South Africa	Kruger Nat. Pk.	Malonga Springs	22.36S-31.20E		1994	Endrödy-Younga	-22.607	31.327
7	continentalis	South Africa	Kruger Nat. Pk.	Mathlakusapan	22.37S-31.22E		1994	Endrödy-Younga	-22.625	31.371
7	continentalis	South Africa	Kruger Nat. Pk.	Parfuri res. camp 4 km W	22.25S-31.09E		1994	Endrödy-Younga	-22.42	31.161
7	continentalis	South Africa	Kruger Nat. Pk.	Punda Maria Ngots	21.26S-31.14E		1994	Endrödy-Younga	-22.455	31.237
7	continentalis	South Africa	Kruger Nat. Pk.	Skukuza 12 km S	25.04S-31.37E		1996	Endrödy-Younga	-25.075	31.613
7	continentalis	South Africa	Kruger Nat. Pk.	Skukuza Res. camp	25.00S-31.35		1995	Endrödy-Younga	-25.004	31.594
7	continentalis	South Africa	Kruger Nat. Pk.	Skukuza Res. camp	24.59S-31.36E		1995	Endrödy-Younga	-24.988	31.607
7	continentalis	South Africa	Kruger Nat. Pk.	Skukuza, 40 km S	20.04S-31.36E (fel)		1995	Endrödy-Younga	-25.331	31.589
7	continentalis	South Africa	Kwazulu Natal	Sibayi (Sivai) Lagoon			1981	Reavell	-27.339	32.668
7	continentalis	South Africa	N. Prov.	Messina Nat. Res.	22.21S-30.03E		2000	Müller	-22.366	30.063
7	continentalis	South Africa	Natal	2 km S Mbazwana to Hluhluwe	nr Sodwana		1997	Turner	-27.505	32.581
7	continentalis	South Africa	Natal	Mkuze NP	17.36S, 32.13E (? 27)		1994	Uhlig	-27.614	32.217
7	continentalis	South Africa	Natal	Waterton Timber Co.	N-28.20.5, E32.14			Atkinson	-28.406	32.214
7	continentalis	South Africa	Natal	Durban				Trägårdh	-29.836	30.94
7	continentalis	South Africa	Natal Zululand	Mtuba-tuba			1947	JOC	-28.418	32.19
7	continentalis	South Africa	Transvaal	5 mi W Warmbad			1968	Spangler	-24.882	28.231
7	continentalis	South Africa	Transvaal	Hartebeespoortdam	N-25.730, E27.820		1971	Reavell	-25.73	27.82
7	continentalis	South Africa	Transvaal	Mmabolela Estate	22.40S-28.15E		1991	Klimazewski	-22.673	28.262
7	continentalis	South Africa	Transvaal, Kruger NP	Leeu Pan NE Skukuza			1951		-24.963	31.622
7	continentalis	South Africa	Zululand	Ndumu Banzi	26.53S-32.16E		1989	Endrödy-Younga	-26.899	32.273
7	continentalis	South Africa	Zululand	Hhu-Hluve (Hluhluwe)			1947		-28.033	32.282
7	continentalis	South Africa		Lowrie			1955
7	continentalis	Sudan	9 km S of Singa	Umm Banein			1962	Linnavuori	13.082	33.954
7	continentalis	Sudan	Blue Nile	Sennär (Senaar)			1979	Hieke	13.542	33.606
7	continentalis	Sudan	Blue Nile	Wad Medani			1979	Hieke	14.401	33.511
7	continentalis	Swaziland		Stegi (Siteki)			1948	JOC	-26.455	31.951
7	continentalis	Tanzania	2 mi to L. Manyara			3150 ft	1965	Szunyoghy	-3.578	35.807
7	continentalis	Tanzania	Daressalaam					Methner	-6.817	39.28
7	continentalis	Tanzania	Daressalaam, Pangani und Hinterland					Regner
7	continentalis	Tanzania	Korogwe District	S of Korogwe			1976	Holmen	-5.198	38.461
7	continentalis	Tanzania	Mts Uluguru	Morogoro Campus		600	1971		-6.822	37.661
7	continentalis	Tanzania	Reg. Morogoro	Mikumi			1993	Bednatik	-7.416	36.968
7	continentalis	Tanzania	Tanga District	S of Tanga			1976	Holmen	-5.098	39.098
7	continentalis	Tanzania	Tanga Prov.				1950	Sweeney
7	continentalis	Tanzania	Urumba (Uruma)					Methner	-5.167	32.75
7	continentalis	Tanzania	Usa river			3900 ft	1965	Szunyoghy	-3.363	36.836
7	continentalis	Tanzania	Usagara	[2 olika]
7	continentalis	Tanzania	Zanzibar	Pemba			1955	Fowler	-5.186	39.79
7	continentalis	Tanzania	Zanzibar				1955	JOC	-6.109	39.313
7	continentalis	Tanzania		103 (?) miles from Dodoma			1954	JOC	-6.173	35.737
7	continentalis	Zambia	S Luangwa NP	Mfuwe Crocodile Farm	13.06.03S, 31.47.32E	450	1993	Uhlig	-13.099	31.786
7	continentalis	Zimbabwe	30 km N Beitbridge	Tongwe			1998	Kantner	-21.983	29.931
7	continentalis	Zimbabwe	60 km SW of Gweru	Shangani (Shamgani)			1998	Kantner	-19.782	29.368
7	continentalis	Zimbabwe	Gwai River				1968	Spangler	-19.286	27.691
7	continentalis	Zimbabwe	Wankie Game Res.	Robins rest camp			1948	JOC	-18.624	25.968
7	continentalis	Zimbabwe	Wankie Game Res.	Shapi pond			1948	JOC	-18.864	26.588
7	continentalis	Zimbabwe		Lundi (Lundi Mission)			1948	JOC	-20.899	30.784
7	continentalis	Zimbabwe		Marandellas			1948	JOC	-18.191	31.555
7	continentalis	Zimbabwe		Victoria Falls Zambezi NP	17.53S, 25.49E		1993	Uhlig	-17.892	25.832
7	continentalis	Zimbabwe		Wankie Reserve			1948	JOC
13	contiro	Cameroon	20 km NW Ban-Gante Forest	(Bangangté)			1978	Gärdenfors	5.149	10.517
13	contiro	Cameroon	interior	Satsche (Sachi)			1909	Riggenbach	7.884	13.849
13	contiro	Ethiopia	Abesata Wajju	Bull Bullo			1915	Lovacs
13	contiro	Ethiopia	Belleta forest	(nr Shebe)			1963	Linnavuori	7.501	36.517
13	contiro	Ethiopia	Lake Zwai	Kattere River		6000 ft	1926	JOC	8.229	39.33
13	contiro	Ethiopia	Lake Zwai	Marsh N of lake		5500 ft	1926	JOC	8.108	38.839
13	contiro	Ethiopia	Lake Zwai	Suc-Suci		5500 ft	1926	JOC	7.814	38.696
13	contiro	Ethiopia	Lake Zwai	West Marsh		5500 ft	1926	JOC	8.002	38.738
13	contiro	Ethiopia	Maki River	water hole N of	Jinka	6000 ft	1926	JOC	5.547	36.556
13	contiro	Ethiopia	Mt Chilalu			7000 ft	1926	JOC	7.917	39.261
13	contiro	Kenya	Nairobi				1967	Reichert	-1.285	36.814
13	contiro	Kenya	Ngong Forestry Sta.				1968	Spangler	-1.363	36.654
13	contiro	Kenya	Nyeri				1989	Jäch	-0.417	36.95
13	contiro	Malawi	Dedza	85 km SE Lilongwe			2002	Kantner	-14.378	34.333
13	contiro	Malawi	Fort Johnstone	Dally's hotel			1948	JOC	-14.478	35.263
13	contiro	Malawi	Hawkes Bay				1948	JOC
13	contiro	Malawi	Livingstonia	Dambo			1948	JOC	-10.596	34.176
13	contiro	Malawi	Mtiti				1948	JOC	-13.467	33.617
13	contiro	Malawi	Selima (Salima)	60 km E Lilongwe			2002	Kantner	-13.78	34.458
13	contiro	Namibia	East Caprivi	Katima Mulilo	17°29’S-24°17’E		1992	Uhlig	-17.493	24.286
13	contiro	Nigeria	Jos				1963	JOC	9.928	8.887
13	contiro	Nigeria	Kaduna road	Zaria			1963	JOC	11.083	7.715
13	contiro	Nigeria	Katsina road	Bakori			1963	JOC	11.557	7.43
13	contiro	Nigeria	Kontagora				1963	JOC	10.402	5.469
13	contiro	Nigeria	NC St.	Malumfashi			1973	Linnavuori	11.78	7.626
13	contiro	Nigeria	W St.	Ife			1973	Linnavuori	7.47	4.556
13	contiro	Sierra Leone	Freetown				1945	Walton	8.486	-13.235
13	contiro	South Africa	ECPR	6 km S of port of St Johns, Silaka	S31°38.862, E29°30.551	90	2005	Bergsten	-31.645	29.509
13	contiro	South Africa	ECPR	Adelaide			2005	Challet	-32.709	26.295
13	contiro	South Africa	ECPR	East London, Gorncie Park			1955		-32.716	28.016
13	contiro	South Africa	ECPR	Humansdorp district, Groot river			1947	JOC	-30.026	24.774
13	contiro	South Africa	ECPR	St. John's			1956	JOC	-31.634	29.541
13	contiro	South Africa	Gauteng	Germiston Lake			1997	Reavell	-26.224	28.162
13	contiro	South Africa	Kw. Natal	Amotikela NR (Amatikulu), Barringtonia			1991	Reavell	-29.11	31.613
13	contiro	South Africa	Kw. Natal S	Port Shepstone	20 km W of		2000	Halada	-30.715	30.255
13	contiro	South Africa	Natal	Durban, Stamford Hill	Umgeni			Trägårdh	-29.836	30.94
13	contiro	South Africa	Natal	Umlazi river			1962		-29.941	30.882
13	contiro	Sudan	White Nile				1929
13	contiro	Tanzania	Mbeya-Tunduma rd.	Mpemba stream			1948	JOC	-9.084	32.96
13	contiro	Tanzania	Mbeya-Tunduma rd.				1948	JOC	-9.084	32.96
13	contiro	Tanzania	W Ruangwa			1850	1911	Meyer
13	contiro	Uganda	Kampala				1929	Hopkins	0.324	32.572
13	contiro	Uganda	Kitante swamp				1969		0.317	32.583
13	contiro	Uganda	Madi	[Madi people]			1927	Carpenter	3.384	31.782
13	contiro	Uganda	Ounyoro province	Albert Nyanza S-E	Mousisi river		1909	Alluaud	0.998	30.539
13	contiro	Zambia	60 km E Lusaka	Chongwe Valley, Watergreen Farm			1986	Pederzani	-15.412	27.801
13	contiro	Zambia	Isoka	Mbesuma Ranch			2004	Werner	-10.132	32.644
13	contiro	Zambia	Kapiri Mpushi (Kapiri Mposhi)				2002	Kantner	-13.972	28.688
13	contiro	Zimbabwe	Salisbury						-17.827	31.053
9	cryptos	Botswana	Tsotsorogo Pan				1930		-18.717	24.35
9	cryptos	Mozambique	Sofala	10 km NW Save			2003	Kudma	-20.16	34.728
9	cryptos	Namibia	Okawango	Nyangara (Nyangana)			1988	Roer	-17.999	20.681
9	cryptos	Namibia	Okawango	Tondoro			1975	Roer	-17.751	18.782
9	cryptos	South Africa	Zululand	Ndumu Banzi	26.53S-32.16E		1989	E-Y	-26.888	32.269
9	cryptos	South Africa	Zululand	St. Lucia, Mission Rock	28.22S-32.35E		1975	E-Y	-28.22	32.35
9	cryptos	Zaire	Elizabethville				1956	Seydel	-11.662	27.479
9	cryptos	Zimbabwe	Zimbabwe centr.	30 km S Harare			1998	Kantner	-18.1	31.047
13	cyclopis	Botswana	Tiokweng				1988	Ward	-24.533	25.966
13	cyclopis	Botswana		Metsimaklaba (river near Gaberones)			1930		-24.53	25.48
13	cyclopis	Lesotho	Basutoland	Maputomy			1956	Ewer
13	cyclopis	Lesotho	Kwazulu Natal	Sani Pass		2864	1997	Turner	-29.649	29.449
13	cyclopis	Lesotho		Teyateyaneng			1955	JOC	-29.153	27.752
13	cyclopis	Namibia	17 mi E of Okahandja	Okarupa		4900 ft	1954	J BBr	-21.983	17.183
13	cyclopis	Namibia	Damaral	Groot Barmen	22.05S-16.40E		1975	Endrödy-Younga	-22.097	16.672
13	cyclopis	Namibia	Gr. Etemba					Casper	-21.731	15.844
13	cyclopis	Namibia	Grootfontein					Erffa	-19.56	18.096
13	cyclopis	Namibia	Keetmanshoop Dist.	Gellap Ost 3, 23 km NW Keetsmanshoop	26˚24’17.7”S, 18˚00’41		2001	Uhlig	-26.404	18.008
13	cyclopis	Namibia	Khomashochl	Farm Wissenfels	23˚20’S-16˚25’E		1974	Endrödy-Younga	-23.338	16.421
13	cyclopis	Namibia	Mariental Dist.	Hardap Dam			1972	Strydom	-24.507	17.857
13	cyclopis	Namibia	Namib	Tinkas Dam	22.50S-15.30E		1974	Endrödy-Younga	-22.842	15.509
13	cyclopis	Namibia	Okahandja	Osona			1991	Göllner	-22.067	16.882
13	cyclopis	Namibia	Okahandja (= Okahanja)			4700 ft	1954	J BBr	-21.982	16.913
13	cyclopis	Namibia	Otjozondjupa Dist.	Otjiamongombe West 44	21˚35’44.7”S, 16˚56’17.4”E	1498	2003	Frisch & Vohland	-21.626	16.931
13	cyclopis	Namibia	Otjozondjupa Dist.	Toggekry 250 (Omatako)	21˚30’42.9”S, 16˚43’56.6”E	1520	2003	Frisch & Vohland	-21.519	16.733
13	cyclopis	Namibia	Windhoek	Eros Mt.	22.34S-17.06E	1600	1974	Endrödy-Younga	-22.602	17.083
13	cyclopis	Namibia	Windhoek	Valencia Ranch			1972	Strydom	-23.133	16.466
13	cyclopis	Namibia		Hardap GR	24˚29.41S/17˚51.52E		1977	Uhlig	-24.494	17.864
13	cyclopis	Namibia		Windhoek			1939	JOC	-22.559	17.076
13	cyclopis	South Africa	WCPr.	Krom River	33,56,29S, 18,50,56 E		1953	Harrison	-33.941	18.85
13	cyclopis	South Africa	Albany District	Grahamstown			1951		-33.306	26.523
13	cyclopis	South Africa	Barberton	Trib. R. Koop			1948		-25.782	31.053
13	cyclopis	South Africa	Breyton rd (= Breyten)	nr. Chrissie (= Lake Chrissie)			1948		-26.333	30.217
13	cyclopis	South Africa	C.Pr.	20 mi SE Swellendam			1951	Brinck	-34.226	20.684
13	cyclopis	South Africa	C.Pr.	Albertinia (= Albertina)			1951	Brinck	-34.2	21.582
13	cyclopis	South Africa	C.Pr.	Brandvlei 6 mi SW Worchester			1951	Brinck	-33.732	19.399
13	cyclopis	South Africa	C.Pr.	Heidelberg			1994	Wewalka	-34.09	20.951
13	cyclopis	South Africa	C.Pr.	Karoo NP	32˚19’S, 22˚30’E		1993	Uhlig	-32.326	22.511
13	cyclopis	South Africa	C.Pr.	Karoo NP, Mountain View R	32˚13.6S, 22˚31.6’E		1997	Uhlig	-32.227	22.529
13	cyclopis	South Africa	C.Pr.	Simons Town			1915	Cameron	-34.193	18.431
13	cyclopis	South Africa	C.Pr.	Still Bay (= Stilbaai)			1940	G. v. Son	-34.368	21.411
13	cyclopis	South Africa	C.Pr.	Wellington		300 ft	1954	JBBr	-33.64	18.991
13	cyclopis	South Africa	C.Pr.	Zuurberg Pass 15 mi N Addo			1951	Brinck	-33.345	25.689
13	cyclopis	South Africa	Cape	19 km of Brand R Rd.	N-33.890, E21.060		1972	Stobbs	-33.89	21.06
13	cyclopis	South Africa	Cape	Barkley East dam at head of Lang Kloof (= Barkly E)			1948	JOC	-30.97	27.6
13	cyclopis	South Africa	Cape	Ft. Baeufort-Adelaide Rd., Kroomie R.	N-32.77, E26.43		1992	Stuart	-32.77	26.43
13	cyclopis	South Africa	Cape	Golden Gate G.G.H.N.P.			1968	Potgieter	-28.677	28.666
13	cyclopis	South Africa	Cape	Gorah Farm Dam	N-33,63, E26.610		1972	Stuart	-33.63	26.61
13	cyclopis	South Africa	Cape	Hutchinson				Marshall	-31.5	23.182
13	cyclopis	South Africa	Cape	nr Pot R.	N-31.990, E28.260		1993	De Moor	-31.99	28.26
13	cyclopis	South Africa	Cape	Still Bay (Stilbaai)			1940	van Son	-34.366	21.416
13	cyclopis	South Africa	Cape	Willowmore				Brauns	-33.3	23.481
13	cyclopis	South Africa	Cape	Wit R at Slagbloom	N-33.370 E25.670		1972	Stobbs	-33.37	25.67
13	cyclopis	South Africa	Cape Col.	Victoria West			1911	Morris	-31.402	23.115
13	cyclopis	South Africa	Cape prov.	Maclear			1926	JOC	-31.075	28.356
13	cyclopis	South Africa	Cape Town	Estuary at Milnerton			1947	Scott & Millard	-33.866	18.5
13	cyclopis	South Africa	Colesburg (= Colesberg)	Norvals Point (= Norvalspont)			1947	JOC	-30.638	25.457
13	cyclopis	South Africa	CP	9 km W Ft Beaufort			1997	Challet	-32.804	26.545
13	cyclopis	South Africa	CP.	Cape Francis (Cape St. Francis)			1995	Challet	-34.211	24.831
13	cyclopis	South Africa	CP.	Grootvaderbos			1911	van Son	-34.086	20.695
13	cyclopis	South Africa	CPr.	1 km No Palerheuwel			1997	Challet
13	cyclopis	South Africa	CPr.	Fauna Aponogeton Vlei , Stellenbosch			1994	Reavell	-33.922	18.865
13	cyclopis	South Africa	CPr.,	Williston to Calvinia, Gt Karoo			1997	Turner	-31.396	20.339
13	cyclopis	South Africa	E. C. Pr.	Cathcart			1955		-32.29	27.139
13	cyclopis	South Africa	E. C. Pr.	Cradock			1946		-32.169	25.614
13	cyclopis	South Africa	E. C. Pr.	Glengrey nr Ladyfrere			1955		-31.716	27.199
13	cyclopis	South Africa	E. C. Pr.	Graaf Reinet, Nieu Bethseda (= Nieu-Bethesda)			2001	Snizek	-31.873	24.557
13	cyclopis	South Africa	E. C. Pr.	Indwe			1955		-31.479	27.347
13	cyclopis	South Africa	E. C. Pr.	Lang? Barn? Dist.			1946	JOC
13	cyclopis	South Africa	E. C. Pr.	Plutos Vlei			1946	JOC
13	cyclopis	South Africa	Eastern Cape	Humansdorp, Karree Douw Pass	(Kareedouw)		1947		-33.95	24.282
13	cyclopis	South Africa	EC	Ft Fordyce NR	32°40’S, 26°29’E		2009	Burlisch	-32.68	26.487
13	cyclopis	South Africa	EC	NW Burgersdorp			2005	Challet	-30.977	26.309
13	cyclopis	South Africa	EC	So of Burgersdorp			2005	Challet	-31.069	26.314
13	cyclopis	South Africa	EC	Venterstad - Burgersdorp			2005	Challet	-30.859	26.051
13	cyclopis	South Africa	EC.	20 km So Indutwe			2004	Challet
13	cyclopis	South Africa	ECPr	20 km No. Adelaide			2004	Challet	-32.709	26.295
13	cyclopis	South Africa	ECPr	3 km N Sterkstroom, Ivan Hansen Prop	S31°30.337, E26°32.523	1380	2005	Bergsten	-31.506	26.542
13	cyclopis	South Africa	ECPr	78.7 km So Tarkastad			2005	Challet	-32.713	26.264
13	cyclopis	South Africa	ECPr	Bedford	N-32.670, E26.050		1972	Stuart	-32.67	26.05
13	cyclopis	South Africa	ECPr	Dwesa nature Reserve	S32°18.582, E28°49.002	76	2005	Bergsten	-32.31	28.817
13	cyclopis	South Africa	ECPr	Gt Brak R., Schoombee			2005	Challet	-31.448	25.471
13	cyclopis	South Africa	ECPr	Hellesport Pass			1995	Challet
13	cyclopis	South Africa	ECPr	Hogsback	32.35S 26.56E			Van Noort	-32.582	26.949
13	cyclopis	South Africa	ECPr	King Williams Town			1947		-32.877	27.392
13	cyclopis	South Africa	ECPr.	15 km W Dordrecht , Bradgate	S31°24.592, E26°54.700	1745	2005	Bergsten	-31.41	26.911
13	cyclopis	South Africa	ECPr.	2 km N Queenstown, Longhill Game Reserve	S31°51.317, E26°51.322	1175	2005	Bergsten	-31.855	26.855
13	cyclopis	South Africa	ECPr.	34 km SE Idutywa, N of Willowvale	S32°12.577, E28°36.192	447	2005	Bergsten	-32.217	28.603
13	cyclopis	South Africa	ECPr.	5 km N Queenstown, Alan Marsh Prop	S31°48.859, E26°49.715	1208	2005	Bergsten	-31.814	26.829
13	cyclopis	South Africa	ECPr.	7 km E Idutywa	S32°07.169, E28°22.563	772	2005	Bergsten	-32.119	28.376
13	cyclopis	South Africa	ECpr.	Glenstone Farm nr Grahamstown		1400 ft	2008	Biström	-33.367	26.517
13	cyclopis	South Africa	ECpr.	Gt Fish R. Res.	33;6;59S, 26;39;3E		2008	Biström	-33.114	26.652
13	cyclopis	South Africa	ECPr.,	Kuntwanazana R., Ronan Vlei	N-31.20.16, E28.03.33		1993	de Moor	-31.338	28.059
13	cyclopis	South Africa	ECPr.,	Mncotsho R	N-32.64.48, E27.36.52		2003	de Moor	-32.913	27.614
13	cyclopis	South Africa	ECPr.,	Mncotsho R, Trib. Buffalo R.	N-32.54.43, E27.36.48		2004	de Moor	-32.912	27.613
13	cyclopis	South Africa	ECPr.,	Sundays R., Graaf Reinet	N-32.270, E24.550		1967	Allanson	-32.27	24.55
13	cyclopis	South Africa	ECPr.,	Sundays R., Letskraal	N-32.060, E24.830		1968	Allanson	-32.06	24.83
13	cyclopis	South Africa	ECPr.,	Xolo R.	N-32.52.43, E27.37.05		2002	de Moor	-32.879	27.618
13	cyclopis	South Africa	Fount. Grove				2005	Swiestrai	-26.104	28.058
13	cyclopis	South Africa	Gauteng	Johannesburg, Natalspruit Vlei	N-26.280, E28.150		1971	Reavell	-26.28	28.15
13	cyclopis	South Africa	Grahamstown	Kowie Riv.				Uys	-33.603	26.9
13	cyclopis	South Africa	Johannesburg	Rivonia			1952	Carpenter	-26.053	28.054
13	cyclopis	South Africa	Kw. Natal	Dargle, Mcleod’s Farm			1989	Reavell	-29.478	30.127
13	cyclopis	South Africa	Kw. Natal	Karkloof R, Mgeni Confluence	N-29.4438, E30.301833		2003	Graham	-29.444	30.302
13	cyclopis	South Africa	Kw. Natal	Klein Mooi R, Dartington Vlei	N-29.260, E29.870		1996	de Moor	-29.26	29.87
13	cyclopis	South Africa	Kw. Natal	Lions R.	N-29.470, E30.150		1995	Dickens	-29.47	30.15
13	cyclopis	South Africa	Kw. Natal	Mooi R, Dalcrue Farm	N-29.360, E29.890		1996	de Moor	-29.36	29.89
13	cyclopis	South Africa	Kw. Natal	Mooi R, Mearns Weir	N-29.250, E29.970		1996	de Moor	-29.25	29.97
13	cyclopis	South Africa	Kw. Natal	Mooi R, Retreat Farm	N-29.270, E29.970		1996	de Moor	-29.27	29.97
13	cyclopis	South Africa	Kw. Natal	Ngagane R, Steildrift rd	N-27.770, E30.020		1994	Metz	-27.77	30.02
13	cyclopis	South Africa	Kw. Natal	Yorkshire Wolds Farm	N-29.3044, E29.773055		1998	de Moor	-29.304	29.773
13	cyclopis	South Africa	Mpumalanga	Ezemvelo, Nat. R.	25.42S-29.01E	1374	2004	Endrödy-Younga	-25.709	29.025
13	cyclopis	South Africa	Mt Currie District	nr Zwartberg (= Swartberg)			1957	JOC	-30.234	29.332
13	cyclopis	South Africa	Natal	Bergville, Mont-Aux-Sources (= Phofung)		4000 fr	1954	JBBr	-28.772	28.885
13	cyclopis	South Africa	Natal	Crocodile River			1956	JOC	-24.521	27.217
13	cyclopis	South Africa	Natal	Kokstad			1947	JOC	-30.554	29.425
13	cyclopis	South Africa	Natal	Durban			1903		-29.835	30.94
13	cyclopis	South Africa	Natal	Engelbrechts Drift Pond, Zaaihoek Dam	272750S, 300510E	1740		Coke	-27.464	30.086
13	cyclopis	South Africa	Natal	Pickle Pot on R617		1000	1997	Turner	-29.688	29.967
13	cyclopis	South Africa	NC.	12 km SE Garies			1997	Challet	-30.641	18.049
13	cyclopis	South Africa	NW Distr.	50 km S Kimberley, Ritchie			2000	Halada	-29.037	24.586
13	cyclopis	South Africa	NW Distr.	70 km SW Mmabatho, Setlagole (= Setlagode)			2000	Halada	-26.283	25.116
13	cyclopis	South Africa	NW Distr.	Klerksdorph 20 km W of Botha Ville			2001	Snizek	-27.386	26.422
13	cyclopis	South Africa	Oorsloog Spruit	Freddy van Zyl Bridge			1947	JOC	-30.352	23.251
13	cyclopis	South Africa	Orange Free State	Kraansfontein, Entembeni Mission			1991	Reavell	-28.132	28.565
13	cyclopis	South Africa	Orange Free State	Parys 4 km E	26.54S-27.35E		1992	M. Krüger	-26.89	27.492
13	cyclopis	South Africa	Orange Free State	Sasolburg			1982	Kroon	-26.818	27.84
13	cyclopis	South Africa	Orange Free State	Vredefort nr Honingsspruit			1947	JOC	-26.996	27.369
13	cyclopis	South Africa	Outsloe Town	Colesburg Dam			1947		-30.733	25.1
13	cyclopis	South Africa	Transkei	Nyebo			1947	JOC
13	cyclopis	South Africa	Transvaal	Belfast			1948	JOC	-25.681	30.035
13	cyclopis	South Africa	Transvaal	Brakpan , Cowle’s Dam	N-26.230, E28.310		1971	Reavell	-26.23	28.31
13	cyclopis	South Africa	Transvaal	Ermelo			1948	JOC	-26.514	29.988
13	cyclopis	South Africa	Transvaal	Germiston Lake	N-26.230, E28.170		1971	Reavell	-26.23	28.17
13	cyclopis	South Africa	Transvaal	Jukskei R, Alexandra	N-26.100, E28.110		1956	Allanson	-26.1	28.11
13	cyclopis	South Africa	Transvaal	Jukskei R, Sandspruit	N-26.010, E28.050		1956	Allanson	-26.01	28.05
13	cyclopis	South Africa	Transvaal	Middleburg			1948	JOC	-25.769	29.472
13	cyclopis	South Africa	Transvaal	Pietersburg distr., Sand R.			1948		-23.891	29.45
13	cyclopis	South Africa	Transvaal	Sandfonteinspruit , Bramley Bridge	N-26.110, E28.070		1956	Allanson	-26.11	28.07
13	cyclopis	South Africa	Transvaal	So Ermelo, Hwy N11			1995	Challet	-26.608	29.971
13	cyclopis	South Africa	Transvaal	Springsl.			1950	GBH
13	cyclopis	South Africa	Transvaal	Standerton			1948	JOC	-26.946	29.247
13	cyclopis	South Africa	Transvaal	trib. of Sand river				Peekes
13	cyclopis	South Africa	Transvaal	Wormsley			1946
13	cyclopis	South Africa	WC	Du Toits Kloof, River Wit			2001	Ribera	-34.001	19.014
13	cyclopis	South Africa	WC	Franschhoek, 3 km SE of			2001	Ribera	-33.934	19.099
13	cyclopis	South Africa	WC	Khayelitsha			2001	Ribera	-34.05	18.666
13	cyclopis	South Africa	WC	Meerlust	18.74692E, -34.01554N	20	2006		-34.016	18.747
13	cyclopis	South Africa	WC	Witsenberg Valley			2005	Challet	-33.317	19.233
13	cyclopis	South Africa	WC. Pr.	Arniston			1946		-34.667	20.231
13	cyclopis	South Africa	WCape	Cape Good Hope Res			1997	Turner	-34.306	18.441
13	cyclopis	South Africa	Wcape	Townsriver rd,, N Guydo Pass, Ceres	N-33.10.27, E19.23.28		2003	Turner	-33.174	19.391
13	cyclopis	South Africa	WCp	Cape Town, Bordjilesri			1997	Turner
13	cyclopis	South Africa	WCPr	14 ks S Bremersdorp (Bredasdorp), Cape L’Algulhas			1997	Turner	-34.833	19.988
13	cyclopis	South Africa	WCPr	De Hoop Res.	N-34.27.23, E20.26.19	13	2003	Turner	-34.456	20.439
13	cyclopis	South Africa	WCPr	E barrydale	N-33.49.05, E20.53.37	386	2003	Turner	-33.818	20.894
13	cyclopis	South Africa	WCPr	N Guydo Pass, Toawsrivier rd.	N-33.10.27, E19.23.28	305	2003	Turner	-33.174	19.391
13	cyclopis	South Africa	WCPr	Ouplas to Bredasdorp	N-34.27.02, E20.10.51	62	2003	Turner	-34.451	20.18
13	cyclopis	South Africa	WCPr.	20 km S Caledon	N-34.15.86, E19.35.54	122	2003	Turner	-34.266	19.598
13	cyclopis	South Africa	WCPr.	E Worcester	N-33.37.05, E19.21.45		2003	Turner	-33.618	19.363
13	cyclopis	South Africa	WCPr.	Klein Berg R.	N-13.30.03, E18.58.35		1951	Harrison	-31.501	18.976
13	cyclopis	South Africa	WCPr.	Muizenberg	N,-33.9505, E, 18.510		1962	Harrison	-33.951	18.51
13	cyclopis	South Africa	WCPr.	River to E Ashton	N-33.49.35, E20.05.31	263		Turner	-33.76	20.092
13	cyclopis	South Africa	WCPr.	Somerset West, Azolla pond			2005	Reavell	-34.076	18.837
13	cyclopis	South Africa	Zululand	Nqutu			1949	Newton	-28.2	30.666
13	cyclopis	South Africa		12 mi from Queenstown on road to Lady Frere		3800 ft	1954	JBBr	-31.808	27.053
13	cyclopis	South Africa		Aliwal North			1954	Andreae	-30.691	26.713
13	cyclopis	South Africa		Bandolierkop (= Bandelierkop)			1948	JOC	-23.322	29.806
13	cyclopis	South Africa		Cape Town					-33.925	18.438
13	cyclopis	South Africa		Cape Town, Milnerton			1947	Scott	-33.867	18.5
13	cyclopis	South Africa		Ceres pond	S32°57’59.75” E19°22’59.87	964		Hidalgo	-32.967	19.383
13	cyclopis	South Africa		Elliot			1956	JOC	-31.337	27.868
13	cyclopis	South Africa		Fountains Pta			1932	G. van Son	-26.104	28.058
13	cyclopis	South Africa		Golden Gate Highlands National Park			1968	Potgieter	-28.667	28.666
13	cyclopis	South Africa		Kimberley Bro.			1912	Power	-28.728	24.753
13	cyclopis	South Africa		Koster			1924	G. v. Dam	-25.86	26.893
13	cyclopis	South Africa		Moorddrift			1924	G. v. Dam	-24.277	28.974
13	cyclopis	South Africa		Paarl			1949	Malkin	-33.723	18.955
13	cyclopis	South Africa		Pretoria			1958	Vári	-25.75	28.195
13	cyclopis	South Africa		Somerset West, Firgrove			1991	Mazzoldi	-34.062	18.803
13	cyclopis	South Africa		Van Rhyn’s Pass			1933	G. van Son	-31.371	19.017
13	cyclopis	South Africa		Victoria West			1911	Morris	-31.402	23.115
13	cyclopis	South Africa		Willowmore			1947	JOC	-33.3	23.479
11	deceptor	Zaire	Upemba NP	Mbuye Bala (Buye-Bala river)		1750		de Witte	-8.882	27.123
11	deceptor	Zaire	Upemba NP	Mubale river		1480	1947	de Witte	-8.741	27.204
11	deceptor	Zaire	Upemba NP	Mubale river, Katongo (Kalongo river)		1750	1948	de Witte	-8.807	27.178
11	decorosa	Uganda	Nabugabo lake				1962		-0.367	31.866
3	demoflysi	Tunisia	Düz (Douz) env.				1994	Becvar	33.474	9.034
3	demoflysi	Tunisia	Tawzar (Tozeur)	Hammat al Jarid (El Hamma)			1937	Demoflys	33.998	8.147
14	desintegratus	Central African Republic	Mbaiki	Zomea (Zomia)			1980	Onore	3.651	17.982
14	desintegratus	Congo	Mayombe	Dimonika			1980	Onore	-4.059	12.349
14	desintegratus	Gabon	Bissok				1991	Bilardo	1.268	11.572
14	desintegratus	Gabon	Cap Esterias				1973	Bilardo	0.511	9.322
14	desintegratus	Gabon	Lopé-Okanda NR				1986	Bilardo	-0.243	11.33
14	desintegratus	Gabon	Makokou	Ivindo river	Kongou chutes		2002	Bilardo	0.348	12.645
14	desintegratus	Gabon	Montagnes de Cristal	Benito [= river Eq. Guinea]				Mocquerys
14	desintegratus	Gabon	Ovan	Mingouli chutes			1992	Bilardo	0.246	12.371
14	desintegratus	Zaire	Loango interior	Ht Quilou [= Kouilou river]			1893	Mocquerys
16	eboris	Ivory Coast	Bingerville				1962	Decelle	5.354	-3.898
13	empheres	Kenya	E Nakuru	Ol Kalou			1995	Wewalka	-0.271	36.379
13	empheres	Kenya	Nairobi				1967	Reichart	-1.285	36.814
9	enigmaticus	Nigeria	Zaria	Zaria			1949	Malkin	11.082	7.715
9	enigmaticus	Sudan	Bahr el Ghazal	Wau			1963	Linnavuori	8.533	29.099
9	enigmaticus	Sudan	Equatoria	Nzara			1986	Wewalka	4.633	28.248
9	epinephes	Cameroon	Maroua	Tokombéré			1979	Onore	10.867	14.15
9	epinephes	Cameroon	Mokolo pr.	Maroua			1979		10.592	14.327
9	epinephes	Congo	Ewo				1979	Onore	-0.885	14.822
9	epinephes	Congo	Mbomo NP	(många Mbomo)			1979	Onore	0.425	14.697
9	epinephes	Congo	P. K. Rouge				1979	Onore
9	epinephes	Gabon	Res. Lopé-Okanda				1986	Bilardo	-0.243	11.33
9	epinephes	Ivory Coast	Comoé NP		N8,5°-W3,5°		1999	Reintjes	8.84	-3.835
9	epinephes	Ivory Coast	Nord C. d’I	Ferkessédougou			1964	Decelle	9.594	-5.204
9	epinephes	Nigeria	79 mi. from Makurdi	rd. to Erugo			1963	JOC	7.094	7.671
9	epinephes	Nigeria	80 mi. From Makurdi	rd. to Erugo			1963	JOC	7.094	7.671
9	epinephes	Nigeria	Illorin prov.	Illorin			1949	Malkin	8.491	4.545
9	epinephes	Nigeria	Kaduna-Zaria rd.				1963	JOC	11.026	7.671
9	epinephes	Nigeria	Kontagora				1963	JOC	10.402	5.469
9	epinephes	Nigeria	Niger prov.	Zunguru [= Zungeru]			1949	Malkin	9.804	6.157
9	epinephes	Senegal	Niokolo Koba	Badi			1955	IFAN	13.14	-13.221
9	epinephes	Senegal	Niokolo Koba	Ouassadou			1955	IFAN	13.234	-13.817
9	epinephes	Zaire	Garamba NP	Mabanga	3870		1952	de Saeger	4.37	29.8
9	epinephes	Zaire	Garamba NP	Ndelele	3871		1952	de Saeger	4.37	29.8
9	epinephes	Zaire	Garamba NP	Utukuru	3812		1952	de Saeger	4.294	29.886
9	epinephes	Zaire	Garamba NP		PpK.14/g/14s, 3290		1952	de Saeger	3.775	29.054
9	epinephes	Zaire	Garamba NP		II/hd/14s, 2644		1951		3.932	29.378
9	epinephes	Zaire	Garamba NP		II/gd/14s, 3984		1952	de Saeger	3.949	29.374
9	epinephes	Zaire	Garamba NP		II/gd/14, 3857		1952	de Saeger	3.949	29.374
9	epinephes	Zaire	Garamba NP		II/fd/12, 3180		1952	de Saeger	3.972	29.369
9	epinephes	Zaire	Garamba NP		I/a/2		1950	de Saeger	4.359	29.299
9	epinephes	Zaire	Garamba NP		1/c/2		1950		4.328	29.309
9	epinephes	Zaire	Lualaba	Kolwzi riv. Dilolo [= Kolwezi]			1953	Allard	-10.699	25.658
1	ferrugo	Mozambique	Inhambane	15 km SE Save			2005	Kurdna	-21.225	34.692
9	flaveolus	Botswana	Chobe River	Kabulabula			1930		-17.8	25.066
9	flaveolus	Botswana	Metsimaklaba				1930		-24.53	25.48
9	flaveolus	Botswana	N’Kate Makarikari				1930		-20.579	25.8
9	flaveolus	Botswana	Tsotsorogo Pan				1930		-18.717	24.35
9	flaveolus	Kenya	Baie de Kavirondo				1903	Alluaud	-0.326	34.532
9	flaveolus	Kenya	Kilifi	Kaloleni Mission			1976	Holmen	-3.809	39.634
9	flaveolus	Madagascar	Zombitse Ankilemiletsy		N- 22.868, E 44.576	544	2006	Bergsten	-22.868	44.576
9	flaveolus	Malawi	Mwanza	river nr border			1948		-15.599	34.461
9	flaveolus	Malawi	Zomba plateau			6000 ft	1948		-15.329	35.298
9	flaveolus	Mozambique	Magude				1915		-25.02	32.645
9	flaveolus	South Africa	Kruger NP	7 km upstream from Skukuza, Sabie R., Mpumalanga	N-24.970, E31.540		1990	de Moor	-24.97	31.54
9	flaveolus	South Africa	Kruger NP	Levuvu River	22.27S-31.10E		1994	E-Y	-22.455	31.163
9	flaveolus	South Africa	Kruger NP	NE Skukuza, Leeu Pan			1951	Brinck	-24.963	31.622
9	flaveolus	South Africa	Kruger NP	Skukuza	25.00S-31.35E		1995	E-Y	-24.988	31.607
9	flaveolus	South Africa	Kruger NP	Skukuza 12 km	25.04S-31.37E		1996	E-Y	-25.075	31.613
9	flaveolus	South Africa	Transvaal	Naboomspruit , Torino Ranche	24.37S-28.38E		1989	E-Y	-24.621	28.639
9	flaveolus	Sudan	Kawrajena	(Kawajena)			1947		7.509	28.27
9	flaveolus	Tanzania	Kilimandjaro	foothills			1954
9	flaveolus	Tanzania	Lake Victoria	Mwanza			1957		-2.514	32.889
9	flaveolus	Tanzania	Mbeya-Tunduma rd.				1948	JOC	-8.99	33.041
9	flaveolus	Tanzania	Ukerewe island					Conrad	-2.027	32.993
9	flaveolus	Tanzania	Zanzibar	Pemba			1955	Fowler	-5.186	39.79
9	flaveolus	Uganda	Butiaba Flats				1967	Brown	1.815	31.323
9	flaveolus	Uganda	Central part				1909	Alluaud
9	flaveolus	Zaire	Garamba NP		14/g/14s		1952	de Saeger	3.775	29.054
9	flaveolus	Zaire	Garamba NP		II/gd/4		1952	de Saeger	3.949	29.374
9	flaveolus	Zaire	Muramba	Semliki		905	1957	Vanschuytbroeck	0.133	29.641
9	flaveolus	Zaire	Ndelele [mountain]	[Garamba NP]			1952	de Saeger	4.37	29.8
9	flaveolus	Zaire	Semliki river	Buyansha marsh		905	1957	Vanschuytbroeck	0.23	29.68
9	flaveolus	Zaire	Semliki river	Ihunga river		1300	1957	Vanschuytbroeck	0.08	29.7
9	flaveolus	Zambia	Luangwa NP	Mfuwe Crocodile Farm	13°06’03”S-31°47’32”E		1993	Uhlig	-13.099	31.786
9	flaveolus	Zambia	Lusaka				1973	Lange	-15.418	28.285
9	flaveolus	Zimbabwe	5 mi SE Wankie				1968	spangler	-19.93	26.768
9	flaveolus	Zimbabwe	Lundi				1948	JOC	-20.899	30.784
9	flaveolus	Zimbabwe	Salisbury				1948	JOC	-17.827	31.053
9	flaveolus	Zimbabwe	Salisbury-Gatooma	Halfway hotel			1948		-18.049	30.482
9	flaveolus	Zimbabwe	Sinkukwe				1948	JOC	-20.567	29.033
9	flaveolus	Zimbabwe	Wankie Game Res.	Masumu dam			1948	JOC	-17.59	27.422
16	flavopictus	Angola	Humpata					vd Kellen	-15.013	13.376
16	flavopictus	Malawi	Dedza	hotel dam			1948	JOC	-14.378	34.333
16	flavopictus	Malawi		Dedza on lower Lilongwe rd.			1948	JOC	-14.379	34.332
16	flavopictus	South Africa	Natal	Durban, Umgeni				Trägårdh	-29.836	30.94
16	flavopictus	South Africa	Transvaal	Ermelo			1948	JOC	-26.514	29.988
16	flavopictus	South Africa	Transvaal	Wasserman’s Beacon, Vlei			1948	JOC
16	flavopictus	Swaziland	Mbabane				1948	JOC	-26.318	31.142
16	flavopictus	Zaire	Elisabethville				1951	Seydel	-11.662	27.479
16	flavopictus	Zambia	100 km SW Serenje				2002	Kantner	-13.639	29.423
16	flavopictus	Zambia	Mkushi env.				2004	Snizek	-13.612	29.392
16	flavopictus	Zambia	Mwinilunga District	Ikelenge , nr Kalene, Zambezi Rapids			1963	Pinhey	-11.238	24.267
16	flavopictus	Zambia	Northern Province	15 km E Luwingu		1400	2007	Kudrna	-10.258	29.765
16	flavopictus	Zimbabwe	Marandellas				1948	JOC	-18.191	31.555
16	flavopictus	Zimbabwe	Nyanga (Inyanga)				1948	JOC	-18.217	32.751
16	flavopictus	Zimbabwe	Rusapi [= Rusape]				1948	JOC	-18.537	32.12
13	flavoscriptus	Gabon	Ogové River					Good
13	flavoscriptus	Gabon						Mocquerys
13	flavoscriptus	Zaire	Banana Boma	[betw. Banana & Boma]			1891	Tschoffen	-5.956	12.755
13	flavoscriptus	Zaire	Boma				1891	Tschoffen	-5.849	13.055
13	flavoscriptus	Zaire	Matadi						-5.816	13.469
4	furthi	Madagascar	Fianarantsoa	7 km W Ranomafana		1100	1988	Steiner	-21.193	47.359
4	furthi	Madagascar	Toamasina	Analamazaotra S Andasibe	18°56’09”S, 48°24’48”E		2000	Hovorka	-18.936	48.413
16	garambanus	Zaire	Garamba NP		II/gd/14s, 2209		1951	Saeger	3.932	29.378
16	garambanus	Zaire	Garamba NP		II/gc/10, 3987		1952	Saeger	3.953	29.356
16	garambanus	Zaire	Garamba NP		II/gd/11, 3963		1952	Saeger	3.949	29.374
16	garambanus	Zaire	Garamba NP		II/fd/14, 3966		1952	Saeger	3.973	29.368
16	garambanus	Zaire	Garamba NP		II/fd/12, 3180		1952	Saeger	3.972	29.369
16	garambanus	Zaire	Garamba NP		II/gd/10, 4099		1952	Saeger	3.949	29.374
16	garambanus	Zaire	Quqilhatville				1963	Stam	0.068	18.471
16	garambanus	Zaire	Tshuapa	Mbandaka	0.03N - 18.28E		1964	Stam	0.065	18.475
13	grammicus	Eritrea	Adi-Ugri				1901	Andreini	14.882	38.813
13	grammicus	Eritrea		Asmara-Decamere			1963	Linnavuori	15.185	38.985
13	grammicus	Eritrea		Ghinda				Levander	15.45	39.051
13	grammicus	Ethiopia	Tigray Province	20 km E Axum (Aksum)		2000	2006	Wewalka	14.134	38.719
13	grammicus	Ethiopia	W of Zaguala			6000 ft	1926	JOC	8.537	38.785
1	grossus	Angola	Cunene river (Kunene)	Xangongo (Rocadas)			1972		-16.743	14.971
1	grossus	Namibia	Cunene river (Kunene)	Ruacana Dorp	17°26’S/14°21’E		1994	Uhlig	-17.416	14.199
1	grossus	Namibia	Damaraland	Oshikango	15.55E.17.25S		1948	Malkin	-17.401	15.883
11	guentheri	Ghana	Ashanti region	Kumasi, Nhiasu	N 6°43’ – W 1°36’	330	1967	E-Y	6.722	-1.605
11	guentheri	Guinea	Seredoux (Sérédou)	Macenta prefecture			1975	Zott	8.385	-9.284
9	guignoti	Guinea	Kindia	Mt. Gangan		600	1951	Bechyne	10.07	-12.901
9	guignoti	Guinea	Madina-Salambande	5 km N of			2004	Kudrna	11.93	-11.886
9	guignoti	Guinea	Nimba	Mont Tò		1600	1942	Lamotte	7.649	-8.383
11	guineensis	Guinea	Seredoux (Sérédou)	Macenta prefecture			1975	Zott	8.385	-9.284
3	hyalinus	Algeria	55 km N of Tamanrasset				1971	Gruwell	23.281	5.52
3	hyalinus	Algeria	Bejaia (Bougie)				1955	Lauck	36.76	5.073
3	hyalinus	Canary Islands	Gran Canaria	Aldea S. Nicolas			1949	Lindberg	27.985	-15.699
3	hyalinus	Canary Islands	Gran Canaria	Maspalomas			1950	Lindberg	27.768	-15.581
3	hyalinus	Canary Islands	Tenerife	Bco Bufadero			1949	Fernandez	28.517	-16.234
3	hyalinus	Canary Islands	Tenerife	Valle de Masca			1947	Lindberg	28.3	-16.835
3	hyalinus	Egypt	Madiba Wala				1994	Ullrich
3	hyalinus	Egypt	Wadi Kujib				1994	Ullrich
3	hyalinus	Morocco	Atlas mai.	Amizmiz (Amismiz)			1926	Lindberg	31.212	-8.235
3	hyalinus	Morocco	Atlas mai.	Reraia (valley nr Asni)			1926	Lindberg	31.241	-7.986
3	hyalinus	Morocco	Azrou			1200	1961	Lindberg	33.441	-5.225
3	hyalinus	Morocco	Defilia	Figuig			1966	Hutson	32.166	-1.384
3	hyalinus	Morocco	Essaouira (Mogador)				1961	Meinander	31.515	-9.744
3	hyalinus	Morocco	Mamora forest				1961	Lindberg	34.148	-6.719
3	hyalinus	Morocco	Marrakesh	Oued Tensift (Tensift river)			1961	Lindberg	31.692	-7.994
3	hyalinus	Morocco	Marrakesh				1926	Lindberg	31.629	-7.998
3	hyalinus	Morocco	N de Tiznit	Oued Massa			1961	Meinander	29.896	-9.596
3	hyalinus	Morocco	N de Tiznit	Tiferhlal			1961	Meinander	30.065	-9.552
3	hyalinus	Morocco	Ouarzazate (Ouazaza-Te)				1975	Eckerlein	30.921	-6.895
3	hyalinus	Morocco	Oulad Teima	Oued Sous river			1961	Lindberg	30.412	-9.258
3	hyalinus	Morocco	S of Assa				1961	Meinander	28.583	-9.433
3	hyalinus	Morocco	Tangier (Tanger)				1926	Lindberg	35.785	-5.806
3	hyalinus	Morocco	Tetouan			600	1994	Majzlan	35.577	-5.369
3	hyalinus	Morocco	Tiflet-Oulmes	between Tiflet & Oulmes			1961	Meinander	33.585	-6.268
3	hyalinus	Tunisia	Ichkeulsee				1991	Schödl	37.161	9.668
3	hyalinus	Tunisia	Tawzar (Tozeur)				1926	Lindberg	33.926	8.13
3	hyalinus	Tunisia	Tunis	Djebel Ressas				J.Sahlberg	36.605	10.338
8	immundus	South Africa	Cape Flats	8 mi W Kleinmond	Silversand		1950		-34.369	18.882
8	immundus	South Africa	Cape Flats	Varden Vlei 2 mi E Ottery			1951		-34.012	18.531
8	immundus	South Africa	Cape Town	Princess Vlei			1947	JOC	-34.093	18.491
8	immundus	South Africa	Cape Town						-33.923	18.438
8	immundus	South Africa	West Cape	Caledon district			1947	JOC	-34.227	19.421
13	incomptus	Cameroon	Bétaré-Oya	Bindiba (finns 2 st)			1949	Malkin	6.067	14.382
13	inconstans	Cameroon	25 km WNW Douala	Modeka			1977	Gärdenfors	4.133	9.499
13	inconstans	Cameroon	Buea-Nord-est	Malende			1979	Bilardo	4.333	9.432
13	inconstans	Ghana	Ashanti region	Kumasi, Nhiasu	N 6.43-W 1.36		1967	E-Y	6.722	-1.605
13	inconstans	Ghana	Ashanti region	Kwadaso	N 6.55-W 1.39	259	1969	E-Y	6.702	-1.65
13	inconstans	Ghana	East region	30 km NE Koforidua, Boti Falls			1971	E-Y	6.25	-0.06
13	inconstans	Guinea	Seredoux (Sérédou)	Macenta prefecture			1975	Zott	8.385	-9.284
13	inconstans	Ivory Coast	Bingerville				1962	Decelle	5.354	-3.898
13	inconstans	Ivory Coast	Bouakè				1973	Bilardo	7.688	-5.032
13	inconstans	Ivory Coast	Duékoué				1931	Alluaud	6.74	-7.336
13	inconstans	Ivory Coast	Man				1973	Linnavuori	7.404	-7.546
13	inconstans	Ivory Coast	Toumodi				1973	Bilardo	6.554	-5.02
13	inconstans	Nigeria	Lagos Colony	Iseri			1949	Malkin	6.634	3.382
13	inconstans	Nigeria	W. St.	Ife			1973	Linnavuori	7.47	4.556
13	inconstans	Nigeria	W. St.	Ile-Ife			1972	Medler
13	incrassatus	Zaire	Kasiki (= Kasieke)	Moero			1931	de Witte	-5.649	28.699
13	incrassatus	Zaire	Upemba NP	Dipwa river		1900	1948	de Witte	-8.814	27.092
13	incrassatus	Zaire	Upemba NP	Katobwe, Mukana		1810	1947	de Witte	-9.25	27.206
13	incrassatus	Zaire	Upemba NP	Lusinga, Mukana			1945	de Witte	-9.25	27.206
7	inobservatus	Burkina Faso	Pundu Mte Volta				1928	Olsufiew
7	inobservatus	Burkina Faso		Yatenga Gourcy Barrage		300	1995	Maier	13.202	-2.358
7	inobservatus	Cameroon	Maroua	Tokombéré (Tokombere)			1979	Onore	10.867	14.149
7	inobservatus	Cameroon		Maroua			1965	Schmitz	10.592	14.327
7	inobservatus	Cameroon		Maroua, Miss. Cath.			1973		10.592	14.327
7	inobservatus	Chad	Bongor				1973	Linnavuori	10.275	15.369
7	inobservatus	Chad	Kanem	Ngouri (N’Gouri)			1958	Renaud	13.632	15.374
7	inobservatus	Ethiopia	Addas	Hora Harsadi		7000 ft	1926	JOC	8.755	38.988
7	inobservatus	Ethiopia	Shoa	Metahara		950	1988	Persson	8.899	39.916
7	inobservatus	Ethiopia	Shoa, Awash NP	Filwoha Hot Springs		1500	1988	Persson	9.093	40.126
7	inobservatus	Gambia	2 km S Kitty	7 km SSW Brikama Road junction			1977	Cederholm	13.267	-16.65
7	inobservatus	Gambia	3.5 km S Georgetown	Sankuli Kunda		30	1977	Cederholm	13.523	-14.767
7	inobservatus	Gambia	5 km SSW Gunjur				1977	Cederholm	13.157	-16.749
7	inobservatus	Gambia	Abuko Nature Reserve				1977	Cederholm	13.41	-16.65
7	inobservatus	Gambia	Bakau				1984	Palm	13.484	-16.685
7	inobservatus	Gambia	Bathurst				1968	Palm	13.455	-16.589
7	inobservatus	Gambia	NW Georgetown	Kuntaur			2003	Vondel	13.667	-14.884
7	inobservatus	Gambia	Selety stream		13˚10’N-16˚36’W		1976	Holmen	13.184	-16.567
7	inobservatus	Gambia	Tendaba (Tendeba) Camp	nr Gambia River			1977	Cederholm	13.433	-15.82
7	inobservatus	Ghana	Upper E Prov.	Navrongo			2006	Pokorny	10.884	-1.086
7	inobservatus	Ivory Coast	Comoé NP	Komoé (Comoé) river	N8,5°, W3,5°		1999	Reintjes	8.538	-3.444
7	inobservatus	Mali	Bandiagara Riv.	Goundaka	14°29’N, 3°56’W		2000	Komarek	14.5	-3.95
7	inobservatus	Mali	Bani Riv.	SE Doura (Douna)	13°13’N, 5°54’W		2000	Komarek	13.209	-5.906
7	inobservatus	Mali	K. [= Kayes]	Macina			1973	Reynolds	14.317	-11.5
7	inobservatus	Mali	Kogoni				1976	Schmidt	13.81	-7.47
7	inobservatus	Mali	Niger River	Korioume	18°40’N, 3°00’W		2000	Komarek	16.671	-3.032
7	inobservatus	Mali	Niger River	Markala	13°40’N, 6°05’W		2000	Komarek	13.673	-6.073
7	inobservatus	Mali	Niger River	Mopti	14°30’N, 4°12’W		2000	Komarek	14.484	-4.183
7	inobservatus	Mali		S Tombouctou	16°40’N, 3°00’W		2000	Komarek	16.668	-3.003
7	inobservatus	Niger	Boureimi				1973	Linnavuori	13.15	3.702
7	inobservatus	Niger	Zinder	Sultanat de Damagherim Dungass	Dungas		1910	Gaillard	13.056	9.337
7	inobservatus	Nigeria	Kano St.	Wudil-Kari			1973	Linnavuori	11.801	8.848
7	inobservatus	Nigeria	NE St.	betw. Gombe & Bauchi			1973	Linnavuori	10.318	10.567
7	inobservatus	Nigeria	NW St.	betw. Gunmi (Gummi) & Anka			1973	Linnavuori	12.078	5.51
7	inobservatus	Nigeria	Samaru				1959	Sands	9.749	8.384
7	inobservatus	Nigeria		betw. Jos & Bauchi rd			1963	JOC	10.106	9.369
7	inobservatus	Nigeria		betw. Katsina & Daura			1963	JOC	12.983	7.954
7	inobservatus	Senegal	Cayare (Kayar)				1946	Villiers	14.92	-17.121
7	inobservatus	Senegal	Nikolo Koba NP				1989
7	inobservatus	Senegal		70 km W Tambacounda	13°57.4’N, 14°15.9’E		2004	Halada	13.951	-14.267
7	inobservatus	Sudan	Blue Nile	betw. Singa & Roseires dam			1962	Linnavuori	12.513	34.137
7	inobservatus	Sudan	Blue Nile	Ingessana Mts.			1962	Linnavuori	11.392	33.955
7	inobservatus	Sudan	Blue Nile	Wad Medani			1979	Hieke	14.403	33.511
7	inobservatus	Sudan	Dahr el Ghazal	Wau (= Wau Wau)			1963	Linnavuori	8.533	29.099
7	inobservatus	Sudan	Gilo water tank				1980	Armstrong	4.039	32.844
7	inobservatus	Sudan	Imela (Imeila)	Kinyeti (Kinyetti River)			1980	Armstrong	4.171	32.652
7	inobservatus	Sudan	Kordofan	Lake Keilak			1963	Linnavuori	10.833	29.367
7	inobservatus	Sudan	Nairege River				1980	Armstrong	4.028	32.769
7	inobservatus	Sudan	Tombe				1954	JOC	5.816	31.664
7	inobservatus	Sudan	Torit				1980	Armstrong	4.412	32.553
7	inobservatus	Sudan	Upper Nile	Malakal			1963	Linnavuori	9.53	31.654
7	inobservatus	Sudan	White Nile (Bahr el Abiad)					Trägårdh
7	inobservatus	Yemen		Rija W Lahj Al Hulah	13.01.57N, 44.33.30E	297	2007	Reiter	13.033	44.558
7	inobservatus	Zaire	Garamba NP	Ndelele	K.117/14S		1952	Saeger	4.384	29.795
7	inobservatus	Zaire	Garamba NP		II/fd/13		1952	Saeger	3.972	29.369
16	inornatus	Benin	Dep. Atlantique	Allada, Glotomè	06°41’06,8”N, 02°02’36,8”E		2006	Goergen	6.685	2.044
16	inornatus	Benin	Dep. Atlantique	Toffo	06°48’51,8”N, 02°07’38,6”E	25	2006	Goergen	6.814	2.128
16	inornatus	Benin	Dep. Littoral	Toho nr Pahou	06°23’11.3”N 02°12’30		2006	Goergen	6.386	2.208
16	inornatus	Benin	Littoral	Cotonou City			2006	Goergen	6.356	2.439
16	inornatus	Benin	Mono	Comé, Sè	06°30’14,5”N, 01°49’49,2”E	20	2006	Goergen	6.504	1.83
16	inornatus	Benin	Zou dept.	commune de Zogbodomè, Lokoli forest	07°03’N/02°15’E	17	2006	Goergen	7.083	2.1
16	inornatus	Benin	Zou dept.	Zogbodomè Lokoli, Hlanzoun Riv.	07°03’N, 02°15’E		2006	Goergen	7.066	2.253
16	inornatus	Cameroon	Minkama				1970		4.183	11.581
16	inornatus	Cameroon	Yaounde	Bor to Kosti			1978	Perkins
16	inornatus	Central African Republic	Bozo				1981	Degallier	5.133	18.482
16	inornatus	Gambia	Abuko NR		UTM 28PCK2181		1977	Cederholm	13.41	-16.65
16	inornatus	Gambia	Bathurst				1968	Palm	13.455	-16.589
16	inornatus	Gambia	Central R.	Lower Fulladu, Sapo Agric. St.			1997	Woodcock	13.533	-14.881
16	inornatus	Gambia	Tanji R	3 km SW Brufut			1977	Cederholm	13.365	-16.773
16	inornatus	Ghana	Ashanti	Kumasi	N 6.43 – W 1.36	330	1967	E-Y	6.73	-1.616
16	inornatus	Ghana	Ashanti	Kwadaso	6°42’N, 1°39’W		1969	E-Y	6.702	-1.65
16	inornatus	Ghana	N region	Damongo Game Res.	9.04N-1.48W		1971	E-Y	9.075	-1.808
16	inornatus	Guinea	Sérédou				1975	Zott	8.385	-9.284
16	inornatus	Ivory Coast	Bingerville				1962	Decelle	5.354	-3.898
16	inornatus	Ivory Coast	Comoé NP		N8,5°-W3,5°		1999	Reintjes	8.84	-3.835
16	inornatus	Ivory Coast	Danané				1966	Thys	7.261	-8.155
16	inornatus	Ivory Coast	Divo				1963	Decelle	5.839	-5.361
16	inornatus	Ivory Coast	Touba				2002	Moretto	8.279	-7.684
16	inornatus	Ivory Coast	Toumodi				1930	Alluaud	6.554	-5.02
16	inornatus	Kenya	Shimba Hills				1989	Jäch	-4.257	39.388
16	inornatus	Liberia	Suakoko				1953	Blickenstaff	6.991	-9.583
16	inornatus	Nigeria	Bida, 64 mi. from	Jebba rd.			1963	JOC	9.322	5.148
16	inornatus	Nigeria	EC St.	Norcap , Abakaliki			1973	Linnavuori	6.331	8.108
16	inornatus	Nigeria	Ibadan	Campus			2003	Goergen	7.334	4.049
16	inornatus	Nigeria	Ibadan				1954	Stenholt	7.334	4.049
16	inornatus	Nigeria	Ibadan				1956	Caswell	7.334	4.049
16	inornatus	Nigeria	Jos plataeu	Vom			1963	JOC	9.735	8.784
16	inornatus	Nigeria	Jos, 13,5 mi. from	Kaduna rd.			1963	JOC	9.965	8.862
16	inornatus	Nigeria	Jos, 4,5 mi from	Kaduna rd			1963	JOC	9.973	8.859
16	inornatus	Nigeria	Kaduna road	Zaria			1963	JOC	11.083	7.715
16	inornatus	Nigeria	Katsina - Daura rd.				1963	JOC	12.983	7.954
16	inornatus	Nigeria	Kontagora				1963	JOC	10.402	5.469
16	inornatus	Nigeria	Makurdi, 79 mi. from	rd. to Erugo			1963	JOC	7.094	7.671
16	inornatus	Nigeria	NW	Yelwa (= Lopo)			1973	Linnavuori	10.947	4.721
16	inornatus	Nigeria	NW St.	Badeggi			1973	Linnavuori	9.051	6.149
16	inornatus	Nigeria	W. St.	Ife			1973	Linnavuori	7.47	4.556
16	inornatus	Nigeria		Zaria			1969	Roberts	11.083	7.715
16	inornatus	South Africa	E Transvaal	Hazyview	25.04S-31.07E		1990	E-Y	-25.066	31.135
16	inornatus	South Africa	ECPR	6 km S of port of St Johns, Silaka	S31°38.862, E29°30.551	90	2005	Bergsten	-31.645	29.509
16	inornatus	South Africa	Natal	Waterton Timber Co.	N-28.20.5, E32.14			Atkinson	-28.406	32.214
16	inornatus	Sudan		Maila river	30.57E, 4.39N		1954	JOC	4.663	30.956
16	inornatus	Sudan		Minkammon (= Minkamman)	6.2N 31.31E		1954	JOC	6.039	31.521
16	inornatus	Sudan		Nimule			1963	Linnavuori	3.605	32.049
16	inornatus	Tanzania	Daressalam						-6.817	39.28
16	inornatus	Tanzania	Daressalam					Tendangiri	-6.817	39.28
16	inornatus	Tanzania	Usagara
16	insularum	Madagascar	Betsiboka Bas.	Ambalambongo	47°00’30”E/16°48’00”S		1993	ORSTOM	-16.8	47.008
16	insularum	Madagascar	Betsiboka Bas.	Ambohimanatrika , Kamoro Riv.	47°10’06”E/16°28’55”S		1993	ORSTOM	-16.482	47.168
16	insularum	Madagascar	Est	Sambava, Riv. Anovona		20	1996	Janac	-14.263	50.155
16	insularum	Madagascar	FIAN	Isalo	N: -22.553: E:45.368	859	2006	Bergsten	-22.553	45.368
16	insularum	Madagascar	FIAN	Isalo	N:-22.486: E:45.383	723	2006	Bergsten	-22.486	45.383
16	insularum	Madagascar	Fianarantsoa	Ranohira , Isalo Ranch			2001	Gerecke	-22.56	45.42
16	insularum	Madagascar	Isaky-Ivondro	Ampasy	N-24.93: E:46.863	64	2007	Isambert	-24.93	46.863
16	insularum	Madagascar	Mahajanga: Boeny	Ankarafantsika NP	S16.30271, E046.80995	75	2009	Bergsten	-16.303	46.81
16	insularum	Madagascar	Mahajanga: Melaky	Morafenobe-Ambohijanahary	S18.19091 E045.19986	290	2009	Bergsten	-18.191	45.2
16	insularum	Madagascar	S part	Ambatoveve, Betioky-Beneloka rd		150	1995	Dunay	-23.883	44.05
16	insularum	Madagascar	S part	Ambialialika, Betioky-Beneloka rd		50	1995	Dunay	-23.867	43.733
16	insularum	Madagascar	W part	Manindaray, W Sakahara		750	1995	Dunay	-22.816	44.817
7	irroratus	Mascarene Islands	Mauritius	Mon Désert			1903	Carie	-20.449	57.667
7	irroratus	Mascarene Islands	Mauritius	Montrésor (= Mon Trésor)			1893	Alluaud	-20.434	57.632
7	irroratus	Mascarene Islands	Réunion	E St. Joseph Riv. Langevin		250	1999	Wewalka	-21.339	55.629
7	irroratus	Mascarene Islands	Réunion	Palmistes			1893	Alluaud	-21.316	55.799
7	irroratus	Mascarene Islands	Réunion	Plaine des Cafres			1935	Vinson	-21.207	55.562
7	irroratus	Mascarene Islands	Réunion	St. Benoit, NW Cambourg		250	1999	Wewalka	-21.03	55.707
5	isamberti	Madagascar	Ambatondrazaka	Zahamena N.P. >Manambota River	N: -17.50800 E: 48.72283	943	2006	Isambert	-17.508	48.723
5	isamberti	Madagascar	Ambatondrazaka	Zahamena NP >Analamaintsoa Forest	N: -17.52183 E: 48.72067	1092	2006	Isambert	-17.522	48.721
5	isamberti	Madagascar	Ambatondrazaka	Zahamena NP >Analamaintsoa Forest	N: -17.50750 E: 48.72250	1071	2006	Isambert	-17.508	48.723
5	isamberti	Madagascar	Ambatondrazaka	Zahamena NP >Analamaintsoa Forest	N: -17.50717 E: 48.72400	500	2006	Isambert	-17.507	48.724
17	laeticulus	Guinea
17	laeticulus	Sierra Leone	Freetown				1889	Mocquerys	8.486	-13.235
13	lateralis	Madagascar	Ambijoroa	Tsaremandroso [=misspell. =Tsaramandroso]				Callan	-16.367	47.033
13	lateralis	Madagascar	Ampamoho	Andilamena		1200	1995	Dunay	-17.067	48.55
13	lateralis	Madagascar	Antsianaka						-17.47	48.52
13	lateralis	Madagascar	Centre-Sud				1901	Alluaud
13	lateralis	Madagascar	Diego						-12.305	49.289
13	lateralis	Madagascar	F. Dauphin	Riv. Amendano, Mandena		10	2001	Gerecke	-24.95	47
13	lateralis	Madagascar	Fian	Ambavalavao, Sendrisoa			2006	Bergsten	-22	46.95
13	lateralis	Madagascar	Fian	Andringitra, Zomandao R.	N: -22.104, E: 46.92	1420	2006	Bergsten	-22.104	46.92
13	lateralis	Madagascar	Fian	Col des Tapias, Rte Tana-Fianarantsoa	N: -20.772, E: 47.179	1717	2006	Bergsten	-20.772	47.179
13	lateralis	Madagascar	Fianarantsoa	7 km W Ranomafana		1000	1990	Steiner	-21.193	47.359
13	lateralis	Madagascar	Foret de Fito					Breuning	-18.083	48.9
13	lateralis	Madagascar	Mah/Tol	Melaky/Menabe, Ambohijanahary NP	S18.26842, E045.46352	906	2009	Bergsten	-18.268	45.464
13	lateralis	Madagascar	Mahajanga Boeny	Ankarafantsika NP	S16.30271, E046.80995	75	2009	Bergsten	-16.303	46.81
13	lateralis	Madagascar	Mahajanga Melaky	Morafenobe-Ambohijanahary	S18.19091, E045.19986	290	2009	Bergsten	-18.191	45.2
13	lateralis	Madagascar	Pr. Tamatave	Foret de Perinet			1970	Pederzani	-18.927	48.415
13	lateralis	Madagascar	Suberbieville						-16.945	46.847
13	lateralis	Madagascar	Toli Zombitse	Ambiamena	N: -22.86, E: 44.617	533	2006	Bergsten	-22.86	44.617
13	lateralis	Madagascar	Toli Zombitse	Andranomena R.	N:-22.64, E: 44.864	577	2006	Bergsten	-22.64	44.864
13	lateralis	Madagascar						P. Camboue
16	leonensis	Sierra Leone	Makeni		12°03’W, 8°53’N		1993	Cederholm	8.884	-12.044
16	leonensis	Sierra Leone	Rhobomp (Robump)					Moquerys	8.568	-12.834
13	lineatus	Angola	Ongueria			5300 ft	1954		-15.317	13.533
13	lineatus	Lesotho		Bushmans caves, Tyalaganeng			1948		-29.484	29.08
13	lineatus	Malawi	60 km E Lilongwe	Selima (Salima)			2002	Kantner	-13.78	34.458
13	lineatus	Malawi	Balaka				2002	Bezdek	-14.98	34.956
13	lineatus	Malawi	Fort Hill	Yambe stream			1948	JOC	-9.699	33.275
13	lineatus	Malawi	Lilongwe rd	Dedza			1948		-14.378	34.333
13	lineatus	Malawi	Lilongwe rd	R. Diedma			1948
13	lineatus	Malawi	Nakwa Distr. [= Njakwa]				1948	JOC	-11.052	33.882
13	lineatus	Malawi	Zombo Plateau				1948		-15.329	35.298
13	lineatus	Mozambique	Niassa Prov.	2 N of Nkwichi Lodge	S12°26’, E34°42’24.4”		2009	Watson	-12.433	34.707
13	lineatus	Mozambique	Niassa Prov.	Cmimulimuli Riv	S12°11.520’, E34°42.288’		2008	Watson	-12.192	34.704
13	lineatus	Namibia	Bullspoort					Strey	-24.133	16.367
13	lineatus	Namibia	Namib Mt.	Naukluft Riv.	24.16S-16.15E		1989	E-Y	-24.27	16.266
13	lineatus	South Africa	WCPr	Krom River	33,55,56S, 18,51,02 E		1953	Harrison	-33.392	18.851
13	lineatus	South Africa	Cape	Great Berg River, [= Bergrivier]			1951	Harrison	-32.918	18.315
13	lineatus	South Africa	Cape	Klein River Lagoon, Hermanus				Harrison	-34.412	19.231
13	lineatus	South Africa	Cape	Langebg. , Ruitersbos For. St.	33.54S-22.02E		1993	E-Y	-33.911	22.041
13	lineatus	South Africa	Cape	Mossel Bay, road Oudtshoom		500	1992	Mazzoldi	-34.105	22.073
13	lineatus	South Africa	Cape	Mt-aux-Sources [Phofung]		4000 ft	1954		-28.772	28.885
13	lineatus	South Africa	Cape	Palmiet R., Elgin Forest Reserve			1953	Harrison	-34.148	19.032
13	lineatus	South Africa	Cape Province	5 mi SW Villiersdorp			1951		-34.025	19.208
13	lineatus	South Africa	Cape Province	Grootvadersbos			1940	Van Son	-34.086	20.695
13	lineatus	South Africa	Cape Province	Karroo NP, Klipspringer Pass	32°19.5’S-22°26.7’			Uhlig	-32.319	22.437
13	lineatus	South Africa	Cape Province	King Williams Town, Maden Dam			1954		-32.876	27.391
13	lineatus	South Africa	Cape Province	Knysna Distr., Knysna-Avontoor Rd.		900 ft.	1954		-33.92	23.141
13	lineatus	South Africa	Cape Province	Little Karroo, Baviaanskloof N	33.37S-24.15E		1993	E-Y	-33.629	24.255
13	lineatus	South Africa	Cape Province	Little Karroo, Kamanasiberg	33.37S-22.33E		1992	E-Y	-33.629	22.554
13	lineatus	South Africa	Cape Province	Little Karroo, Raubenheimer Dam	33.25S-22.19E		1993	E-Y	-33.426	22.337
13	lineatus	South Africa	Cape Province	Simons Town			1915	Cameroon	-34.193	18.431
13	lineatus	South Africa	Cape Province	Swartbg., Meiringspoort. cent.	33.25S-22.33E		1993	E-Y	-33.418	22.557
13	lineatus	South Africa	Cape Province	Tzizikama Forest, Storms River Mouth			1951		-34.017	23.899
13	lineatus	South Africa	CPr	19 km on Brand R. rd	S-33.890, E21.060		1972	Stobbs	-33.89	21.06
13	lineatus	South Africa	CPr	E Wilderness , Die Vleie			1997	Challet	-33.983	22.617
13	lineatus	South Africa	CPr	Kromrivier, Cedarberg Mnts			1997	Turner	-32.319	19.081
13	lineatus	South Africa	CPr	No. Knysna, HWY R340			1997	Challet	-33.978	23.146
13	lineatus	South Africa	CPr	Nqancule R, Waterval	N-31.370, E28.220		1991	de Moor	-31.37	28.22
13	lineatus	South Africa	CPr	Upper Gatberg R, Madun	S-31.270, E28.170		1991	de Moor	-31.27	28.17
13	lineatus	South Africa	CPr	Upper Klein Mooi R., Fairvalley	N-31.130, E28.090		1990	de Moor	-31.13	28.09
13	lineatus	South Africa	CPr	Wildebees R, Glenelg	N-31.230, E28.0060		1990	de Moor	-31.23	28.006
13	lineatus	South Africa	CPr	Woodlands, Hwy R102 nr			1995	Challet	-33.266	27.082
13	lineatus	South Africa	East Cape	East London, Gonubie Park			1955		-32.918	27.982
13	lineatus	South Africa	East Cape	Elliot			1953	JOC	-31.336	27.867
13	lineatus	South Africa	East Cape	Hogsback			1946	JOC	-32.584	26.949
13	lineatus	South Africa	East Cape	Mngesha [= Mngoesha]			1926		-32.816	27.248
13	lineatus	South Africa	East Cape	Port St. Johns			1956	JOC	-31.634	29.541
13	lineatus	South Africa	ECPr	60 km SE Idutywa	S32°15.781, E28°45.576	96	2005	Bergsten	-32.263	28.76
13	lineatus	South Africa	ECPr	7 km E Idutywa	S32°07.169, E28°22.563	772	2005	Bergsten	-32.119	28.376
13	lineatus	South Africa	ECPr	Adelaide			2005	Challet	-32.709	26.295
13	lineatus	South Africa	ECPr	Howisons Poort, Palmiet R.	N-33.330, E26,480		1964	Chutter	-33.33	26.48
13	lineatus	South Africa	ECPr	Mncotsho R.	N-32°54’48”, E27°,36’52”		2003	de Moor	-32.913	27.614
13	lineatus	South Africa	ECPr	Mncotsho R., Trib. Buffalo R.	N-32.54.17, E27.36.52.6		2003	de Moor	-32.905	27.631
13	lineatus	South Africa	ECPr	Mncotsho R., trib. of Buffalo R.	N-32°54’43”, E27°36’48”		2000	de Moor	-32.912	27.613
13	lineatus	South Africa	ECPr	Nahoon R., Witchkranz	N-32°51’10”, E27°39’08”		2004	de Moor	-32.853	27.652
13	lineatus	South Africa	ECPr	Nahoon R., Witchkranz	N-32°50’28”, E27°39’21”		2002	de Moor	-32.841	27.656
13	lineatus	South Africa	ECPr	New Year R., Slaaikraal Reservoir	N-33.320, E26.530		1964	Chutter	-33.32	26.53
13	lineatus	South Africa	ECPr	Rwantsa R, Farm Mistrey	N-32°53’20”, E27°37’55”		2000	de Moor	-32.889	27.632
13	lineatus	South Africa	ECPr	Rwantsa R, Farm Sebastopol	N-32°53’00”, 27°40’45		2000	de Moor	-32.883	27.679
13	lineatus	South Africa	ECPr	Rwantsa R, Witchkranz	S-32°52’25”, E27°38’34”		2000	de Moor	-32.874	27.643
13	lineatus	South Africa	ECPr	Rwantsa R, Wolsley	N-32°54’03”, E27°41’51”		2002	de Moor	-32.901	27.7
13	lineatus	South Africa	ECPr	Xolo R.	N-32°50’15”, E27°37’48”		2000	de Moor	-32.838	27.63
13	lineatus	South Africa	ECPr		N-31°04’00”, E28°09’02”		1993	de Moor	-31.067	28.151
13	lineatus	South Africa	ECPr.	15 km NW Stutterheim	S32°25.654, E27°19.469	1071	2005	Bulrisch	-32.428	27.324
13	lineatus	South Africa	ECPr.	2 km N Queenstown, Longhill Game Reserve	S31°51.317, E26°51.322	1175	2005	Bergsten	-31.855	26.855
13	lineatus	South Africa	ECPr.	3 km N Sterkstrom	S31°30.314, E26°32.766	1403	2005	Bulrisch	-31.505	26.546
13	lineatus	South Africa	ECPr.	7 km S of port of St. Johns, Silaka NR	S31°38.735, E29°29.299	265	2005	Bergsten	-31.646	29.488
13	lineatus	South Africa	ECPr.	Ft. Forsdyce NR	32°40’S, 2629’E		2009	Bulrisch	-32.681	26.489
13	lineatus	South Africa	ECPr.	Great Brak R., Schoombee			2005	Challet	-31.448	25.471
13	lineatus	South Africa	ECPr.	Humansdorp , Dutchie river			1947	JOC	-34.026	24.775
13	lineatus	South Africa	ECPr.	Queenstown	31.54S 26.51E		1986	van Noort	-31.901	26.883
13	lineatus	South Africa	ECPr.	Tzizikama N.P.	N-34.01.39, E25.53.28		2003	Turner	-34.028	25.891
13	lineatus	South Africa	Grahamstown						-33.306	26.523
13	lineatus	South Africa	Johannesburg	Bloubank Riv.			1982	Bilardo	-25.94	27.892
13	lineatus	South Africa	Johannesburg	Cookes Stream			1901		-26.199	28.043
13	lineatus	South Africa	Koster				1924	V Dam	-25.862	26.893
13	lineatus	South Africa	Kwazulu Natal	Hluhluwe, Umziki Pan			1997	Reavell	-28.031	32.282
13	lineatus	South Africa	Kwazulu Natal	Injambili R., inland S Coast rd.	N-30.620, E30.520		1989	Reavell	-30.62	30.52
13	lineatus	South Africa	Kwazulu Natal	Izotsha R, inland S Coast rd.			1972	Reavell	-30.76	30.312
13	lineatus	South Africa	Kwazulu Natal	Lions R, Weltevreden Farm	N-29.440, E30.150		1995	Dickens	-29.44	30.15
13	lineatus	South Africa	Kwazulu Natal	Little Amanzimtoti R.	N-30.060, E30.820		1984	Pretorius	-30.06	30.82
13	lineatus	South Africa	Kwazulu Natal	Little Bushman’s R.	S-29.010, E29.880		1953	Oliff	-29.01	29.88
13	lineatus	South Africa	Kwazulu Natal	Mooi R. trib., Riverside	N-31.06, E28.19		1990	De Moor	-31.06	28.19
13	lineatus	South Africa	Kwazulu Natal	Saicor	N-30.169, E30.698		1996	Barber	-30.169	30.698
13	lineatus	South Africa	Kwazulu Natal	Sinkwazi R, Flourspar mine	N-29.14.19, E31.22.6		1964	Pretorius	-29.239	31.368
13	lineatus	South Africa	Kwazulu Natal	Wartberg rd, Mploweni confluent	N-29.464, E30.461		2004	Dickens	-29.464	30.461
13	lineatus	South Africa	Kwazulu Natal		N-27.179, E32.050		1954	oliff	-27.179	32.05
13	lineatus	South Africa	Mpumalanga	Blyde river, Leroro Burve’s Luck Potholes			2001	Skale	-24.572	30.813
13	lineatus	South Africa	Natal	Bizana			1947	JOC	-30.848	29.849
13	lineatus	South Africa	Natal	Drummond		1500 ft	1954		-29.76	30.69
13	lineatus	South Africa	Natal	Greyton , Blinkwater Res.		1100	1997	Turner	-29.256	30.44
13	lineatus	South Africa	Natal	Greyton [= Greytown]			1948	JOC	-29.061	30.594
13	lineatus	South Africa	Natal	Malvern			1897	Marshall	-29.883	30.917
13	lineatus	South Africa	Natal	Middld., Karkloof grassveld	29.19S-30.15E		1989	E-Y	-29.318	30.263
13	lineatus	South Africa	Natal	Pickle Pot reservoir		1000	1997	Turner	-29.688	29.967
13	lineatus	South Africa	Natal	Pt Shepstone			1913		-30.721	30.462
13	lineatus	South Africa	North province	Geelhoutbosch Farm	24.22S-27.34E		1999	Bellamy	-24.368	27.572
13	lineatus	South Africa	NWProv.	Rustenburg NR, Kgaswane Mountain Res.	25°42.92’S, 27°11.67E	1508	2005	Hotovy	-25.715	27.194
13	lineatus	South Africa	Pretoria district	Fount. Grove, Sandton mellan P & J			1910	Swierstra	-26.104	28.058
13	lineatus	South Africa	Pta. (Pretoria district)	Fountains			1932	van Son	-26.104	28.058
13	lineatus	South Africa	Sikororo				1922	V Dam	-24.2	30.42
13	lineatus	South Africa	Transkei	Port St. Jones, Silaka	31.33S-29.30E		1987	E-Y	-31.566	29.501
13	lineatus	South Africa	Transvaal	5 mi. W Warmbad			1968	Spangler	-24.882	28.231
13	lineatus	South Africa	Transvaal	Berlin	25.33S-30.43E		1987	E-Y	-25.558	30.732
13	lineatus	South Africa	Transvaal	Braamfontein , Witkoppen	N-26.070, E28.040		1956	Allanson	-26.07	28.04
13	lineatus	South Africa	Transvaal	Buffel river at Hwy 30			1995	Challet
13	lineatus	South Africa	Transvaal	Del Kraal			1948	JOC	-24.714	28.408
13	lineatus	South Africa	Transvaal	Duivels Kloof [= Duiwelskloof]			1948	JOC	-23.697	30.14
13	lineatus	South Africa	Transvaal	Ermelo			1948	JOC	-26.514	29.988
13	lineatus	South Africa	Transvaal	Juskei R, Alexandra	N-26.100, E28.110		1956	Allanson	-26.1	28.11
13	lineatus	South Africa	Transvaal	Juskei R, below Sandspruit confl.	N-26.010, E28.050		1956	Allanson	-26.01	28.05
13	lineatus	South Africa	Transvaal	Juskei R, Buccleugh	N-26.070, E28.110		1956	Allanson	-26.07	28.11
13	lineatus	South Africa	Transvaal	Juskei R, Modderfonteinspruit	N-26.040, E28.110		1964	Allanson	-26.04	28.11
13	lineatus	South Africa	Transvaal	Juskei R, Rietfontein	N-26.140, E28.130		1956	Allanson	-26.14	28.13
13	lineatus	South Africa	Transvaal	Kliprivier Dam	N-26.410, E28.110		1971	Reavell	-26.41	28.11
13	lineatus	South Africa	Transvaal	Koop R. , Nr. Baberton [= Barberton]			1948	JOC	-25.783	31.052
13	lineatus	South Africa	Transvaal	Louis Trichart			1948	JOC	-23.043	29.901
13	lineatus	South Africa	Transvaal	Magaliesberg Mnts.			1972	Reavell	-25.678	28.062
13	lineatus	South Africa	Transvaal	Mariepskop	24.35S-30.50E		1981	E-Y	-24.598	30.838
13	lineatus	South Africa	Transvaal	n. e. McHapaan’s Port
13	lineatus	South Africa	Transvaal	Nelshoogte	25.51S-30.53E		1987	E-Y	-25.854	30.888
13	lineatus	South Africa	Transvaal	Nylstroom , Donkerpoort dam			1948	JOC	-24.586	28.722
13	lineatus	South Africa	Transvaal	Potgietersrust			1933	Taylor	-24.181	29.017
13	lineatus	South Africa	Transvaal	Randburg Stream	N-26.070, E27.950		1971	Reavell	-26.07	27.95
13	lineatus	South Africa	Transvaal	Rhenosterpoort N.R.	25.45S-28.55E		1973	Schultze	-25.758	28.931
13	lineatus	South Africa	Transvaal	Rustenburg			1957	Rorke	-25.66	27.243
13	lineatus	South Africa	Transvaal	Rustenburg , Bartlett’s Farm	N-25.880, E27.370		1971	Reavell	-25.88	27.37
13	lineatus	South Africa	Transvaal	Sandfonteinspruit , Witkoppen	N-26.070, E28.070		1956	Allanson	-26.07	28.07
13	lineatus	South Africa	Transvaal	Sandspruit, before klein Juskei R	N-26.030, E28.060		1964	Venter	-26.03	28.06
13	lineatus	South Africa	Transvaal	So. Ermelo Hwy N11			1995	Challet	-26.608	29.971
13	lineatus	South Africa	Transvaal	Stoffberg			1995	Challet	-25.417	28.833
13	lineatus	South Africa	Transvaal	Trib. of Koop R. , Nr. Nelspruit			1948	JOC	-25.465	30.984
13	lineatus	South Africa	Transvaal	Uitsoek Waterfall	25.16S-30.33E		1987	E-Y	-25.272	30.555
13	lineatus	South Africa	Transvaal	Waterberg distr. , Brakfontein Tamboutie R.			1948	JOC	-23.753	27.909
13	lineatus	South Africa	Transvaal	Waterberg distr. , Poerzyn R.			1948	JOC	-23.833	27.783
13	lineatus	South Africa	Transvaal	Zoutpansberg Distr., Khalavha: L. Funduzi		3000 ft	1954		-22.917	30.299
13	lineatus	South Africa	Vaal River	below Klip River Confluence, Chutter			1956		-26.674	27.959
13	lineatus	South Africa	Western Cape	14 mi NE Wellington			1968	Spangler	-33.531	19.183
13	lineatus	South Africa	Western Cape	20 km S Caledon, R316	N-34.18.56, E19.35.54	122	2003	Turner	-34.316	19.598
13	lineatus	South Africa	Western Cape	3 km SE Franschhoek			2001	Ribera	-33.914	19.157
13	lineatus	South Africa	Western Cape	C.G.H. Res., Bordjilesri			1997	Turner
13	lineatus	South Africa	Western Cape	Cape of Good Hope, Junction M64 & M65			1997	Challet	-34.264	18.454
13	lineatus	South Africa	Western Cape	Cape of Good Hope, NR			1968	Spangler	-34.293	18.427
13	lineatus	South Africa	Western Cape	Cape Peninsula, Kirstenbosch	33.99817S, 18.42905E		2007	Pryke	-33.998	18.429
13	lineatus	South Africa	Western Cape	Cape Point Res.	N-34.15.43., E18.23.16	1	2003	Turner	-34.262	18.388
13	lineatus	South Africa	Western Cape	Cape Town			1892		-33.923	18.437
13	lineatus	South Africa	Western Cape	Cederberg Wilderness Area, Sanddrift Camp	32°29.27S, 19°16.13’E	831	2005	Hotovy	-32.488	19.269
13	lineatus	South Africa	Western Cape	Ceres, Townsrivier Rd N of Guydo Pass	N-33.10.27, E19.22.32		2003	Turner	-33.174	19.376
13	lineatus	South Africa	Western Cape	De Hoop Res.	N-34.27.23, E20.26.19	13	2003	Turner	-34.456	20.439
13	lineatus	South Africa	Western Cape	De Hoop, Oaplas junct.	N-34.29.24, E20.05.37	51	2003	Turner	-34.49	20.094
13	lineatus	South Africa	Western Cape	Du Toits Kloof			2001	Ribera	-34.007	19.013
13	lineatus	South Africa	Western Cape	Du Toits Mts, 15 km E Paarl	33˚45’S, 18°58’E		1997	Hess	-33.753	18.966
13	lineatus	South Africa	Western Cape	Du Toits Mts, 8 km SE Franschhoek	33.55S, 19.08E		1997	Hess	-33.955	19.168
13	lineatus	South Africa	Western Cape	Du Toits Mts, 8 km SE Franschhoek	33.55S, 19.08E		1997	Hess	-33.925	19.138
13	lineatus	South Africa	Western Cape	E Knysna, Brackenville Falls			1997	Turner	-34.026	23.164
13	lineatus	South Africa	Western Cape	E of Clanwilliam, Parkhuis			1997	Challet	-32.075	19.08
13	lineatus	South Africa	Western Cape	Hex River Mts, 7 km SW Ceres	33.23S, 19.19E	400	1997	Hess	-33.386	19.319
13	lineatus	South Africa	Western Cape	Knysna, Phantom Pass off N2			1997	Turner	-33.989	22.977
13	lineatus	South Africa	Western Cape	Krom river	33,55,56S, 18,51,02 E		1953	Harrison	-33.928	18.846
13	lineatus	South Africa	Western Cape	Lake Wilderness			1997	Turner	-33.933	22.642
13	lineatus	South Africa	Western Cape	Michell’s Pass, riv. Breé in cross with R 46				Ribera	-33.428	19.26
13	lineatus	South Africa	Western Cape	Moseel Bay, Herbertsdale-Langberg			2001	Snizek	-33.944	21.764
13	lineatus	South Africa	Western Cape	N Theawaterskloof, R321 to Villiersdorp			1997	Turner	-33.982	19.283
13	lineatus	South Africa	Western Cape	Pringle bay Rd., Harold Porter bot. gard			2001	Ribera	-34.183	18.832
13	lineatus	South Africa	Western Cape	Tzizikama N.P., (Tsitsikamma)	N-34.00.49, E23.52.13	194	2003	Turner	-34.014	23.87
13	lineatus	South Africa	Western Cape	Vergelegen	18.89125N, -34.07397S	85		Turner	-34.074	18.891
13	lineatus	South Africa	Western Cape	Vyeboom , R321 to Villierdorp			1997	Turner	-34.066	19.117
13	lineatus	South Africa	Western Cape	Wellington , White river		1500ft			-33.642	18.98
13	lineatus	South Africa	Western province	Soutpans	25,24S-27.33E		1996	E-Y	-25.403	27.564
13	lineatus	South Africa	Woodb. Vill.				1915	Swierstra
13	lineatus	South Africa	Zpbg,	Valdesia			1931	van Son	-23.085	30.154
13	lineatus	South Africa	Zululand	Nqutu			1953	Newton	-28.201	30.666
13	lineatus	South Africa		Bathurst, Roundhill Reserve	33.25S-26.53E		1994	Bruce	-33.434	26.896
13	lineatus	South Africa		Butterworth River			1947	JOC	-32.329	28.132
13	lineatus	South Africa		Ceres, Olifants river			1949		-32.967	19.383
13	lineatus	South Africa		Clanwilliam				Lightfoot	-32.18	18.886
13	lineatus	South Africa		Colesburg (Colesberg), Van Wyks Fontein			1947	JOC	-30.724	25.1
13	lineatus	South Africa		Empangeni, Msintsi Stream			1990	Reavell	-28.745	31.89
13	lineatus	South Africa		Kimberly Bro.			1913	Bower	-28.728	24.753
13	lineatus	South Africa		Knysna		1725 ft.	1954		-34.039	23.072
13	lineatus	South Africa		Kokstad			1947		-30.554	29.425
13	lineatus	South Africa		Kowie Riv. , Grahamstown				Uys	-33.603	26.9
13	lineatus	South Africa		Mt Ayliffe Distr., (Mount Ayliffe)			1947	JOC	-30.799	29.365
13	lineatus	South Africa		Mt. Currie district			1947		-30.234	29.332
13	lineatus	South Africa		Riv. Homdini, Goukamma Bridge			1954		-34.036	22.927
13	lineatus	South Africa		Stellebosch, (Stellenbosch)					-33.923	18.865
13	lineatus	South Africa		Stellenbosch, Jonkershoek	S, 33°59’4.42 E 18°57’12.89	301	2010	Hidalgo	-33.985	18.954
13	lineatus	South Africa		Strandfontein			1938		-34.082	18.55
13	lineatus	South Africa		Tulbagh				Lightfoot	-33.283	19.149
13	lineatus	South Africa		Tulbagh , Gt Winthoek		3900 ft			-33.283	19.149
13	lineatus	South Africa		Wylie’s Poort [= Wyllie's Poort]			1920	Swierstra	-22.898	29.932
13	lineatus	Swaziland		9 mi. from Mbabane			1948		-26.317	31.142
13	lineatus	Swaziland		Bremersdorp [= Manzini], Little Usutu R.			1948		-26.496	31.388
13	lineatus	Tanzania	35 mi. from Mbeya on Tunduma rd.	Nis(?)pasa R.			1948	JOC	-9.084	32.96
13	lineatus	Tanzania	Mbeya-Tunduma rd.				1948	JOC	-9.084	32.96
13	lineatus	Tanzania	Rungwe [= Rungwe]				1948	JOC	-6.95	33.525
13	lineatus	Zimbabwe	180 km N Harare	Mavhuradonha wilderness area			1998	Kantner	-16.181	31.021
13	lineatus	Zimbabwe	Salisbury						-17.827	31.053
16	livingstoni	Malawi	Dambo	Monkey Bay			1948	JOC	-10.596	34.176
16	livingstoni	Malawi	Livingstonia				1948	JOC	-10.596	34.176
16	livingstoni	Malawi	Mulanje Mnts env.				2001	Kantner	-15.92	35.641
16	livingstoni	Malawi	Selima env.	60 km E of Lilongwe			2002	Kantner	-13.78	34.458
16	livingstoni	Malawi		Dedza on lower Lilongwe rd.			1948	JOC	-14.379	34.332
16	livingstoni	Mozambique	Prov. Manica	20 km NW Chimoio			2003	Kudrna	-18.97	33.585
16	livingstoni	Tanzania	Lake Malawi	Matema			1979	Stoltze	-9.486	34.016
16	livingstoni	Tanzania	Zanzibar	Mangapwani Rd.			1955	JOC	-6.01	39.191
16	livingstoni	Tanzania	Zanzibar	Pemba			1955	Fowler	-5.186	39.79
15	luctuosus	Madagascar	Ambanja	R. Sambirano			1952	Brown	-13.682	48.451
15	luctuosus	Madagascar	Ambilobe	Anjiabe Ambony, Antsabe	N -13.6518, E 48.7267	49	2004	Balke	-13.6518	48.727
15	luctuosus	Madagascar	Antakotako				1936		-15.282	49.833
15	luctuosus	Madagascar	Antserarana distr.	Sambirana Riv., Marovato vill.			2001	Horak	-13.954	48.555
15	luctuosus	Madagascar	B, d’Antongil						-15.429	49.741
15	luctuosus	Madagascar	Bas. Cotier Fort Dauphin	Manampanihy Bas			1996	Gibon	-25.045	46.91
15	luctuosus	Madagascar	Betsiboka Bas	Ambalambongo, afl. de Betsiboka Riv.	47°00’30”E/16°48’00”S		1993		-16.8	47.008
15	luctuosus	Madagascar	Betsiboka Bas	Ambohimanatrika, Kamoro Riv.	47°10’06”E/16°28’55”S	40	1993		-16.482	47.168
15	luctuosus	Madagascar	Betsiboka Bas	Fiadanana , Ikopa Riv.	46°56’58”E/18°10’03”S	975	1991		-18.168	46.949
15	luctuosus	Madagascar	East part	5 km S Ampamoho, Andilamena		1000	1995	Dunay	-17.067	48.55
15	luctuosus	Madagascar	East part	Ampamoho nr Andilamena		1250	1995	Dunay	-17.067	48.55
15	luctuosus	Madagascar	East part	Sambava , Riv. Anovona		20	1996	Janak	-14.263	50.155
15	luctuosus	Madagascar	Mahajanga	Ankarafantsika NP, Boeny	N-16.30341, E046.81073	74	2009	Bergsten	-16.303	46.811
15	luctuosus	Madagascar	Mahajanga	Melaky, btw. Morafenobe-Ambohijanahary	S18.19091, E045.19986	290	2009	Bergsten	-18.191	45.2
15	luctuosus	Madagascar	Mahajanga	Melaky, Tsingy de Bemaraha NP	S18.75724, E044.71239	72	2009	Bergsten	-18.757	44.712
15	luctuosus	Madagascar	Majunga Prov.	25 km SW Ambalanjankomby			1962	Cashatt	-16.925	46.964
15	luctuosus	Madagascar	Maroansetra				1936		-15.429	49.741
15	luctuosus	Madagascar	Sambirano	Ambodidimaka, Ambanja 25 km SE			2002	Jenia	-13.883	48.53
15	luctuosus	Madagascar	Tanandava				1963	Schmitz	-24.318	45.548
15	luctuosus	Madagascar	Toa	Maroantsetra	N: -15.424, E: 49.738	12	2006	Isambert	-15.424	49.738
15	luctuosus	Madagascar	Toli	Morondava, Baobabs Amoureux					-20.155	44.494
15	luctuosus	Madagascar	Toli	NW Ft Dauphin	N: -24.824; E46.866	34	2006	Bergsten	-24.824	46.866
15	luctuosus	Madagascar	Toliara	Menabe	S19.92773, E045.52253	102	2009	Bergsten	-19.928	45.523
15	luctuosus	Madagascar		E Sakahara, Manindray		750	1995	Dunay	-22.816	44.817
9	luteosignatus	Zaire	(Katanga)	Bukama			1937	Mardée	-9.209	25.847
3	mateui	Algeria	55 km N of Tamanrasset				1971	Gruwell	23.281	5.52
3	mateui	Algeria	Hoggar	Imeleoulaouene (Ymeleulauen) water fall	Aguelm		1951	Mateu	22.813	5.532
9	mediocris	Congo	Ewo				1979	Onore	-0.885	14.822
9	mediocris	Ghana	Ashanti region	Kwadaso	6.42N-1.39W		1969	E-Y	6.702	-1.65
9	mediocris	Ghana	North region	Damongo game res.	9.04N-1.48W		1971	E-Y	9.075	-1.808
9	mediocris	Guinea	Faranah	Sidakoro	10o15’08”N, 10o28’20”W		1996	Mei	10.252	-10.472
9	mediocris	Guinea	Faranah	Somorya	10o27’50”N, 10o26’26”W		1996	Mei	10.464	-10.441
9	mediocris	Ivory Coast	Comoé NP		N8,5°-W3,5°		1999	Reintjes	8.84	-3.835
9	mediocris	Ivory Coast	Touba				2002	Moretto	8.279	-7.684
9	mediocris	Ivory Coast	Toumodi				1930	Alluaud	6.554	-5.02
9	mediocris	Mali	Bamako				1930	Alluaud	12.654	-7.987
9	mediocris	Nigeria	47 mi. from Makurdi	rd. to Enugo			1963	JOC	7.637	7.985
9	mediocris	Nigeria	86 mi. from Makurdi	Jos Road			1963	JOC	8.964	8.399
9	mediocris	Nigeria	Kontagora				1963	JOC	10.402	5.469
9	mediocris	Nigeria	road Kaduna-Kontagora				1963	JOC	10.135	6.026
16	melas	Cameroon	Nanga Eboko				1959	Lenczy	4.664	12.369
16	melas	Zaire	Garamba NP	Ndelele	3143		1952	Saeger	4.37	29.8
16	melas	Zaire	Garamba NP	Pali	3816		1952	Saeger	4.373	29.774
16	melas	Zaire	Garamba NP		II/gd/11, 2511		1951	Saeger	3.949	29.374
16	melas	Zaire	Garamba NP		II/gd/11, 3693		1952	Saeger	3.949	29.374
16	melas	Zaire	Garamba NP		II/gd/11, 3924		1952	Saeger	3.949	29.374
16	melas	Zaire	Garamba NP		II/fc/11, 3702		1952	Saeger	3.968	29.356
16	melas	Zaire	Garamba NP		II/me/9, 3156		1952	Saeger	3.51	29.24
16	melas	Zaire	Garamba NP		II/gd/11, 3956		1952	Saeger	3.949	29.374
16	melas	Zaire	Garamba NP		PpK.51/g/9, 3272		1952	Saeger	3.721	29.246
16	minimus	Namibia	E Capriwi	Mundumu NP, Buffalo Trails camp	18°10’S, 23°26’E		1992	Uhlig	-18.172	23.443
16	minimus	Namibia	Kavango	Popa Falls	18°07’S-21°35’E		1992	Uhlig	-18.118	21.586
3	minutus	Algeria	Bejaia (Bougie)				1955	Lauck	36.76	5.073
3	minutus	Morocco	11 km E.N.E Ifrane	Dayet Jerans (lake)			1961	Lawrence	33.568	-4.934
3	minutus	Morocco	65 km S Ifrane	Oued Zad			1961	Lawrence	32.948	-5.112
3	minutus	Morocco	El Kaar	El-Ksar el Kebir			1955	Lauck	35.013	-5.901
3	minutus	Morocco	Gharb				1926	Lindberg	34.514	-6.267
3	minutus	Morocco	Marrakesh				1926	Lindberg	31.629	-7.998
3	minutus	Morocco	Petit Jean				1955	Lauck	34.21	-5.7
3	minutus	Morocco	Rabat				1926	Lindberg	34.014	-6.835
3	minutus	Morocco	Tangier (Tanger)				1926	Lindberg	35.785	-5.806
3	minutus	Morocco	Tiflet-Oulmes	between Tiflet & Oulmes			1961	Meinander	33.585	-6.268
3	minutus	Tunisia	22 km N Jendouba	(Jundubah)			1991	Schödl	36.692	8.774
3	minutus	Tunisia	5 km W Utique				1991	Schödl	37.052	10.011
3	minutus	Tunisia	Tunis					J.Sahlberg	36.805	10.173
1	mirabilis	Madagascar	Bas Mangoky						-21.468	43.55
9	modestus	Benin	Calav i IITA	(Abomey-Calavi)			2004	Goergen	6.443	2.356
9	modestus	Benin	Dep. Atlantique	Allada, Awoute	06°39’54,9”N, 02°09’34,1”E		2006	Goergen	6.665	2.159
9	modestus	Benin	Dep. Atlantique	Allada, Glotomè	06°41’06,8”N, 02°02’36,8”E		2006	Goergen	6.685	2.044
9	modestus	Benin	Dep. Zou	Zogbodomé, Lokoli	0.7°03’ N, 02°15’ E		2006	Goergen	7.067	2.253
9	modestus	Benin	Zagnanado						7.212	2.341
9	modestus	Burkina Faso	Bobo-Dioulasso				1931	Alluaud	11.18	4.293
9	modestus	Burkina Faso	Nadiagow				2005	Morretto
9	modestus	Burkina Faso	Ouagadougou				1926		12.365	1.53
9	modestus	Cameroon	Akonolinga				1978		3.769	12.249
9	modestus	Cameroon	Emana	Obala			1970		4.165	11.534
9	modestus	Cameroon	Maroua	Nayo Tsanaga			1977		10.592	14.327
9	modestus	Cameroon	Yaounde Bor to Kosti				1978	Perkins
9	modestus	Central African Republic	Bozo				1981	Degallier	5.133	18.482
9	modestus	Chad	Bongor				1973	Linnavuori	10.276	15.371
9	modestus	Congo	Odzala NP	Mboko-Lango			2002	Bilardo	0.755	14.739
9	modestus	Ethiopia	Bahar Dar				1968	Harde	11.557	37.367
9	modestus	Gabon	Cap Lopez						-0.627	8.712
9	modestus	Gambia	Abuko NR		UTM 28PCK2181		1977	Cederholm	13.41	-16.65
9	modestus	Gambia	Bathurst				1968	Palm	13.455	-16.589
9	modestus	Gambia	N of Selety		13°10’N, 16°36’W		1976	Holmen	13.184	-16.567
9	modestus	Gambia	NW Georgetown	Kuntaur			2003	Vondel	13.667	-14.884
9	modestus	Gambia	Riv. Tanji	3 km SW Brufut	UTM 28PCK087773		1977	Cederholm	13.365	-16.773
9	modestus	Gambia	Tendema Camp		UTM 28POK1285		1977	Cederholm	13.433	-15.82
9	modestus	Ghana	Ashanti	Kumasi , Nhiasu (Nyaso)	N 6.43-W 1.36	330	1967	E-Y	6.43	-1.36
9	modestus	Ghana	N Reg.	Damongo, Mole game res	N9°04’ – W1°48’	220	1971	E-Y	9.075	-1.808
9	modestus	Ghana	N Reg.	Nyankpala , 15 km W von Tamale			1970	E-Y	9.401	-0.984
9	modestus	Ghana	Upper East Pr	Navrongo			2006	Pokorny	10.886	1.085
9	modestus	Ghana	Volta	Volta river, Kpong			1993	Andersen	6.12	0.125
9	modestus	Guinea	Seredoux (Sérédou)	Macenta prefecture			1975	Zott	8.385	-9.284
9	modestus	Guinea Bissau	Cacheu	12 km E Varela			1993	Persson	12.3	-15.568
9	modestus	Ivory Coast	Bingerville				1962	Decelle	5.354	-3.898
9	modestus	Ivory Coast	Comoé NP		N8,5° - W3,5°		1999	Reintjes	8.84	-3.835
9	modestus	Ivory Coast	Touba				2002		8.279	-7.684
9	modestus	Liberia	Suakoko				1953	Blickenstaff	6.991	-9.583
9	modestus	Mali	Badoumbé				1882	Nodier	16.636	-10.217
9	modestus	Mali	K. [= Kayes]	Macina			1973	Reynolds	14.317	-11.5
9	modestus	Mali	Kéniéroba (Kényéroba)	70 km SW Bamako	12°06’ N 8˚20’W		2011	Kravchenko	12.108	-8.334
9	modestus	Mali	Khayes [= Kayes]				1881	Nodier	14.45	-11.43
9	modestus	Mali	Kogoni				1966	Schmitz	13.816	-7.468
9	modestus	Mali	San	Bani river	13°18’N, 4°54’W		2000	Komarek	13.315	-4.909
9	modestus	Niger	Niamey				1988	Jongema	13.514	2.121
9	modestus	Nigeria	21 mi from Jos	Bauchi rd			1963	JOC	10.106	9.369
9	modestus	Nigeria	21 mi from Jos				1963	JOC	10.106	9.369
9	modestus	Nigeria	EC St.	Norcap , Abakaliki			1973	Linnavuori	6.331	8.108
9	modestus	Nigeria	Ibadan				1954	Stenholt	7.38	3.895
9	modestus	Nigeria	NW St.	Badeggi			1973	Linnavuori	9.051	6.149
9	modestus	Nigeria	Samaru				1969	E-Y	9.749	8.384
9	modestus	Nigeria	W. St.	Ife			1973	Linnavuori	7.47	4.556
9	modestus	Nigeria	Zaria				1969	Roberts	11.082	7.715
9	modestus	Senegal	10 km S Ziguinchor	3 km SSW Toubakouta	UTM 28PCJ585782		1977	Cederholm	12.492	-16.284
9	modestus	Senegal	26 km N Ziguinchor	1 km NW Bignona			1977	Cederholm	12.823	-16.241
9	modestus	Senegal	3 km SW Ziguinchor		UTM 28 PJC59-89		1977	Cederholm	12.565	-16.306
9	modestus	Senegal	60 km S Velingara	Pakour			2004	Halada	12.75	-13.967
9	modestus	Senegal	Cazamance river	Carabane [= Guilafaguéne]				Collin	12.535	-16.718
9	modestus	Senegal	Oussaduye				1965	Sala
9	modestus	Sierra Leone	Kalangba				1980	Jump	9.034	-12.168
9	modestus	Sierra Leone	Makeni		12°03’W, 8°53’N		1993	Cederholm	8.884	-12.063
9	modestus	Sudan	50 mi NW Juba	Sandy River			1954	JOC	5.182	31.049
9	modestus	Sudan	Blue Nile	Senaar			1979	Hieke	13.542	33.606
9	modestus	Sudan	Dahr el Ghazal	R. Malmul			1963	Linnavuori	7.528	28.496
9	modestus	Sudan	Dahr el Ghazal	Wau			1963	Linnavuori	8.533	29.099
9	modestus	Sudan	Equatoria	betw. Lalyo & Juba			1963	Linnavuori	4.534	31.309
9	modestus	Sudan	Gilo				1980	Armstrong	4.039	32.844
9	modestus	Sudan	Kinyetti River	Imelia			1980	Armstrong	4.171	32.652
9	modestus	Sudan	Moya Sawu	45 mi from Amadi-Juba rd			1954		5.119	30.65
9	modestus	Sudan	Nyangwara		N4.39, E30.5		1954	JOC	4.646	30.095
9	modestus	Sudan	Upper Nile	Malakal			1963	Linnavuori	9.531	31.654
9	modestus	Zaire	Banana -Boma				1891	Tschoffen	-5.956	12.755
9	modestus	Zaire	Boma					Tschoffen	-5.849	13.055
9	modestus	Zaire	Garamba NP		I/c/2		1950	Demoulin	4.34	29.312
9	modestus	Zaire	Garamba NP		I/b/3		1950	Demoulin	4.346	29.34
9	modestus	Zaire	Garamba NP		I/a/2		1950	Demoulin	4.359	29.299
9	modestus	Zaire	Garamba NP		I/a/4		1950	Demoulin	4.364	29.21
9	modestus	Zaire	Tshuapa	Mbandaka	0°03’N - 18°28’E		1963	Stam	0.062	18.472
1	morondavensis	Madagascar	S of Befasy	Morondava forest			1956		-20.563	44.37
13	mutatus	Kenya	10 km N Nyeri	Kinganjo			1995	Wewalka	-0.332	36.965
13	mutatus	Kenya	Athi River	Ol Toroto			1970	Brown	-1.449	36.99
13	mutatus	Kenya	Athi River			1530	1957	Ross	-1.449	36.99
13	mutatus	Kenya	Kiserian				1967	Reichart	-1.431	36.691
13	mutatus	Kenya	Langata Rd				1967	Reichart	-1.341	36.745
13	mutatus	Kenya	Nairobi	17 mi. SW of N		1800	1957	Ross	-1.449	36.99
13	mutatus	Kenya	Nairobi				1967	Reichart	-1.285	36.814
13	mutatus	Tanzania	Kilimandjaro	Kibonto		1100		Sjöstedt	-3.232	37.231
13	mutatus	Tanzania	Kilimandjaro	Kibonto		1200		Sjöstedt	-3.232	37.231
13	necopinus	Cameroon	Dschang				1967		5.452	10.049
13	necopinus	Cameroon	Ngoundere	(Ngaoundéré)			1969		7.324	13.582
13	necopinus	Kenya	15 km N Nyahurutu	(Nyahururu)			1995	Travnicek	0.041	36.366
13	necopinus	Kenya	L. Naivasha	Fisherman’s Camp			1995	Travnicek	-0.751	36.392
13	necopinus	Kenya	Tana river	Thika lake			1909	Alluaud	-0.888	37.475
13	necopinus	Malawi	6 mi N of R. Mtiti				1948	JOC	-13.467	33.617
13	necopinus	Malawi	Dedza	hotel dam			1948	JOC	-14.378	34.333
13	necopinus	Malawi	Dedza-Lilongwe rd.				1948	JOC	-14.378	34.333
13	necopinus	Malawi	R. Diedma Lilongwe rd.				1948	JOC
13	necopinus	Nigeria	4,5 mi. from Jos	Kaduna rd			1963	JOC	9.973	8.859
13	necopinus	Rwanda	Albert NP	Ruhengeri , s. Kiril			1934	de Witte	-1.532	29.647
13	necopinus	Rwanda	Cyangugu	Gishoma			1983	Mühle	-2.488	28.899
13	necopinus	South Africa	East Cape	Dias Cross	334300S 263730E		1994	Bruce-Miller	-33.714	26.633
13	necopinus	South Africa	Kw. Natal	Buffalo R. Cloontarf	-27.630N, E29.98		1974	Metz	-27.63	29.98
13	necopinus	South Africa	Kw. Natal	Lions river	N-29.471, E30.150		1970	Dickens	-29.471	30.15
13	necopinus	South Africa	Kw. Natal	Ngagne R, Steildrift	N-27.770, E30.02		1974	Metz	-27.77	30.02
13	necopinus	South Africa	Kwazulu-Natal	Nqutu			1953	Newton	-28.201	30.666
13	necopinus	South Africa	Natal	Dragon Peaks Park	29°02’S-29°26’E	1300	1993	Deckert	-29.032	29.451
13	necopinus	South Africa	Natal				1967	JOC
13	necopinus	South Africa	Transvaal	5 mi W Warmbad			1968	spangler	-24.882	28.231
13	necopinus	South Africa	Transvaal	Ermelo			1948	JOC	-26.514	29.988
13	necopinus	South Africa	Transvaal	Hwy 555 No. Stoffberg			1995	Challet	-25.389	28.829
13	necopinus	South Africa	Transvaal	Stoffleberg (Stoffberg)			1995	Challet	-25.416	28.832
13	necopinus	South Africa		Nelspruit	S25°32’13,83”, E30°59’50,35”		2010	Hidalgo	-25.465	30.986
13	necopinus	Swaziland	Mbabane				1948	JOC	-26.318	31.142
13	necopinus	Tanzania	Kilimandjaro	Kibonoto				Sjöstedt	-3.183	37.099
13	necopinus	Tanzania	Rungwe				1948	JOC	-6.95	33.525
13	necopinus	Tanzania	Usa River			3900ft	1965	Szunyoghy	-3.363	36.836
13	necopinus	Uganda	Kampala				1929	Hopkins	0.324	32.572
13	necopinus	Uganda	Prov. d’Ounyoro	Albert Nyanza S.-E. Riviere Mousisi			1909	Alluaud	0.998	30.539
13	necopinus	Zaire	Elizabethville				1956	Seydel	-11.662	27.479
13	necopinus	Zaire	Garamba NP	Ndelele			1952	de Saeger	4.37	29.8
13	necopinus	Zaire	Garamba NP	Pali			1952	de Saeger	4.373	29.774
13	necopinus	Zaire	Garamba NP		II/gd/11		1952	de Saeger	3.949	29.374
13	necopinus	Zaire	Garamba NP		K 117/14s		1952	de Saeger	4.384	29.795
13	necopinus	Zaire	Monts Ruwenzori	Roubona		1500	1909	Alluaud
13	necopinus	Zimbabwe	Marandellas				1948	JOC	-18.191	31.555
13	necopinus	Zimbabwe	Nyanga (Inyanga)				1948	JOC	-18.217	32.751
13	necopinus	Zimbabwe	Rusapi [= Rusape]				1948	JOC	-18.537	32.12
13	necopinus	Zimbabwe	Salisbury				1962		-17.827	31.053
13	necopinus	Zimbabwe	Vamba Nat. Park	[= Vumba NP]			1962		-19.081	32.751
9	nodieri	Burkina Faso	Pundu				1927	Olsufiejev
9	nodieri	Gambia	W Div.	Abuko Nat. Res.			2003	Vondel	13.41	-16.65
9	nodieri	Gambia	W Div.	Abuko Nat. Res.	UTM 28PCK2181		1977	Cederholm	13.41	-16.65
9	nodieri	Ghana	17 mi S Palbe				1971	Gruvell	8.883	-0.477
9	nodieri	Ivory Coast	Comoé		N8,5° - W3,5°		1999	Reintjes	8.84	-3.835
9	nodieri	Mali	Badoumbé				1882	Nodier	16.636	-10.217
9	nodieri	Mali	Goundaka	Bandiagara river	14°29’N, 3°56’W		2000	Komarek	14.495	-3.945
9	nodieri	Mali	W Bandiagara		14°22’N, 3°41’W		2000	Komarek	14.369	-3.681
9	nodieri	Mali	W50 km E Djenne		13°50’N, 4°25’W		2000	Komarek	13.835	-4.424
9	nodieri	Nigeria	Bauchi rd.	45 mi. from Jos			1963	JOC	10.227	9.477
9	nodieri	Nigeria	Ibadan	R. Ogun, Olokomeji			1963	JOC	7.334	4.049
9	nodieri	Nigeria	Jebba rd.	64 mi. from Bida			1963	JOC	9.335	5.222
9	nodieri	Nigeria	Kaduna rd. nr Zaria				1963	JOC	11.026	7.671
9	nodieri	Nigeria	Kano St.	Kano-Wudil			1973	Linnavuori	11.883	8.688
9	nodieri	Nigeria	Kontagora				1963	JOC	10.402	5.469
9	nodieri	Nigeria	Kontagora-Kaduna rd.	Niger river bridge			1963	JOC	10.135	6.026
9	nodieri	Nigeria	NC St.	Zaria			1973	Linnavuori	11.082	7.715
9	nodieri	Nigeria	NW St.	Yelwa			1973	Linnavuori	10.947	4.721
9	nodieri	Nigeria	road Dawria-Kano	[= Daura]			1963	JOC	12.582	8.453
9	nodieri	Nigeria	route Zaria-Katsina	Gagere tributary			1963	JOC	12.249	7.839
9	nodieri	Nigeria	Zaria				1963	JOC	11.082	7.715
9	nodieri	Nigeria	Zaria				1949	Malkin	11.082	7.715
9	nodieri	Senegal	Casamance (omr S om Gambia)	Tabor					12.662	-16.265
9	nodieri	Senegal	Dakar				1939		14.675	-17.437
9	nodieri	Sudan	50 mi. NW of Juba				1954	JOC	5.182	31.049
9	nodieri	Sudan	Alel		30,56 E 6,11N		1954	JOC	6.202	30.941
9	nodieri	Sudan	Aluakulak		30,5E 6,30N		1954		6.503	30.089
9	nodieri	Sudan	Nyangwara		30,51E 4,39N		1954	JOC	4.671	30.853
9	nodieri	Zaire	Garamba NP	Utukuru	14s		1952	de Saeger	4.294	29.886
17	occidentalis	Benin	Parakou				1988	v. Houdt	9.331	2.624
17	occidentalis	Benin	Pénésseoulou				2003	Goergen	9.25	1.55
17	occidentalis	Central African Republic	Bozo				1981	Degallier	5.133	18.482
17	occidentalis	Gambia	Bathurst				1968	Palm	13.455	-16.589
17	occidentalis	Ghana	Northern Reg.	Damongo Game res.	9.04N-1.48W		1970	E-Y	9.075	-1.808
17	occidentalis	Ghana	Volta	Volta river, Kpong			1993	Andersen	6.12	0.125
17	occidentalis	Ghana		Kumasi			1967	E-Y	6.73	-1.616
17	occidentalis	Guinea	Faranah F. Niger	Somorya	10°28’40”N, 10°26’42”W		1996	Mei	10.478	-10.445
17	occidentalis	Guinea	Kindia				1954	Villiers	10.055	-12.865
17	occidentalis	Guinea	Seredou				1975	Zott	8.385	-9.284
17	occidentalis	Ivory Coast	Comoé NP		N8,5° W3,5°		1999	Reintjes	8.84	-3.835
17	occidentalis	Mali	Bamako						12.654	-7.987
17	occidentalis	Nigeria	Enugo-Makurdi rd.				1963	JOC	7.094	7.671
17	occidentalis	Nigeria	Ibadan				1954	Stenholt	7.334	4.049
17	occidentalis	Nigeria	NW	Badeggi			1973	Linnavuori	9.051	6.149
17	occidentalis	Nigeria	R. Kaduna 4.5 mi from Jos				1963	JOC	9.973	8.859
17	occidentalis	Nigeria	Zaria				1969	Roberts	11.083	7.715
17	occidentalis	Senegal	Niokolo Koba NP		13°01.13’N, 13°18.48’W		2004	Halada	13.019	-13.308
17	occidentalis	Sierra Leone	Makeni		12°03’W, 8°53’N		1993	Cederholm	8.884	-12.044
17	occidentalis	Zaire	Garamba NP		II/fd/12, 3180		1952	Saeger	3.972	29.369
9	olsoufieffi	Madagascar	Andilamena	5 km S of Ampamoho		1250	1995	Dunay	-17.067	48.55
9	olsoufieffi	Madagascar	Antakotako				1936		-15.317	49.8
9	olsoufieffi	Madagascar	East part	Ampamoho nr Andilamena		1250	1995	Dunay	-17.067	48.55
9	olsoufieffi	Madagascar	Maroansétra				1936		-15.433	49.733
9	olsoufieffi	Madagascar	Tananarive				1934	Vadon	-18.917	47.517
9	olsoufieffi	Madagascar	Toliara	Menabe, Kirindy RS	S20.07655, E044.67532	57	2009	Bergsten	-20.077	44.675
9	olsoufieffi	Madagascar	Vatomandry				1934	Vadon	-19.333	48.983
9	pallescens	Benin	Dep. Atlantique	Allada Avoutè	06°39’54,9”N; 02°09’34,1”E	25	2006	Goergen	6.667	2.161
9	pallescens	Benin	Dep. Atlantique	Allada nr Niaouli	06°44’31,7”N; 02°07’55,6”E	70	2006	Goergen	6.743	2.132
9	pallescens	Benin	Dep. Zou	Zogbodomè Lokoli, Hlanzoun Riv.	07°03’N, 02°15’E		2006	Goergen	7.066	2.253
9	pallescens	Cameroon	Minkamci				1970		4.183	11.582
9	pallescens	Central African Republic	Bozo				1981	Degallier	5.133	18.482
9	pallescens	Ethiopia	Galla				1901	Erlangen
9	pallescens	Ghana	Ashanti	Kwadaso	6.42N-1.39W		1969	E-Y	6.702	-1.65
9	pallescens	Ghana	Kumasi				1967	E-Y	6.73	-1.616
9	pallescens	Ghana	N region	Nyankpala	N9°25’, W1°00’	183	1970	E-Y	9.401	-0.984
9	pallescens	Ghana	Tafo	V.F. Eastop			1957		6.216	-0.372
9	pallescens	Ivory Coast	Comoé N.Pk.		N8,5° W 3,5°		1999	Reintjes	8.84	-3.835
9	pallescens	Ivory Coast	Divo				1963		5.839	-5.361
9	pallescens	Ivory Coast	Foro-Foro					Duviard	7.985	-5.051
9	pallescens	Kenya	Dian Beach	[= Diani Beach]			1957	Krauss	-4.299	39.587
9	pallescens	Kenya	Kilifi distr.	Kaloleni Mission			1976	Holmen	-3.809	39.634
9	pallescens	Kenya	Kilifi distr.	Mazeras, Kombeni Riv.			1976	Holmen	-3.953	39.547
9	pallescens	Kenya	Kilifi distr.	NE of Mariakani			1976	Holmen	-3.847	39.503
9	pallescens	Kenya	Kilifi/Kwale distr.	Mariakani, Manjewa R.			1976	Holmen	-3.856	39.475
9	pallescens	Kenya	Kwale distr.	Maji ya Chumwi River			1976	Holmen	-3.799	39.383
9	pallescens	Kenya	Kwale distr.	Shambini			1976	Holmen	-4.049	39.165
9	pallescens	Kenya	Kwale distr.	W of Kinango			1976	Holmen	-4.141	39.273
9	pallescens	Kenya	Lake Victoria	Baie de Kavirondo			1903	Alluaud	-0.326	34.532
9	pallescens	Kenya	Lambwe Valley				1974	van Etten	-0.652	34.303
9	pallescens	Kenya	Malindi	20 km Sud strada per Kilifi			1968	Pederzani	-3.319	39.955
9	pallescens	Kenya	Mombasa	Maji Ya Chumwi			1969	Brown	-3.799	39.383
9	pallescens	Kenya	Shimba Hills				1989	Jäch	-4.257	39.388
9	pallescens	Kenya	Voi				1997	Snizek	-3.379	38.567
9	pallescens	Madagascar	Ankarana		Lat -12.9215, Lon 49.0866			Balke	-12.922	49.087
9	pallescens	Madagascar	Ankarana		Lat -12.9261, Lon 49.0952		2004	Balke	-12.926	49.095
9	pallescens	Madagascar	Antakotako II				1936		-15.317	49.8
9	pallescens	Madagascar	Antongil Bay						-15.433	49.733
9	pallescens	Madagascar	Diego Suarez				1893	Alluaud	-12.267	49.283
9	pallescens	Madagascar	Mahajanga Melaky	Antsalova-Maintirano	S18.30233, E044.18071	37	2009	Bergsten	18.302	44.181
9	pallescens	Madagascar	Mahajanga Melaky	Morafenobe-Ambohijanahary	S18.19091, E045.19986	290	2009	Bergsten	18.191	45.2
9	pallescens	Madagascar	Mahajanga Melaky	Tsingy de Bemaraha NP	S18.75595, E044.71245	80	2009	Bergsten	-18.756	44.712
9	pallescens	Madagascar	Majunga [= Mahajanga]	Andjamangirana		220	2001	Gerecke	-15.723	46.304
9	pallescens	Madagascar	Manajary Bas.	1 km avant Kianjavato (Amont), Fotobohitra Riv.	47°51’38”E, 21°22’36”S		1995	Pilaka	-21.377	47.861
9	pallescens	Madagascar	Manakambahiny	[finns >10 st]				Peschet	-17.858	48.295
9	pallescens	Madagascar	Maroansetra				1946	Vadon	-15.433	49.733
9	pallescens	Madagascar	Matitanana Bas.	Loc. Nato, Matitanana Riv.	47°49’32” E, 22°18’36”S	43	1995	Andriamihaja	-22.31	47.826
9	pallescens	Madagascar	Pays Androy					Alluaud	-25.005	45.45
9	pallescens	Madagascar	Pays Androy Nord				1900	Alluaud	-24.086	45.384
9	pallescens	Madagascar	Tamatave (Toamasina)	Park Ivoloina			2000	Dolin	-18.06	49.359
9	pallescens	Madagascar	Toli	Menarandra, Menarandra R.	N: -24,718, E: 45,047	227	2006	Bergsten	-24.718	45.047
9	pallescens	Madagascar	Toli	Morondava, Kirindy Forest	N:-20,072; E: 44,671	38		Isambert	-20.072	44.671
9	pallescens	Madagascar	Toli	Taolanaro, Ft Dauphin	N:-25,021, E 46.973	11	2007	Ranarilalalitiana	-25.021	46.973
9	pallescens	Madagascar	Toliara	Menabe, Kirindy RS	S20.07655, E044.67532	57	2009	Bergsten	-20.077	44.675
9	pallescens	Madagascar	Toliara	Menabe, Menabe RS	S19.92773, E045.52253	102	2009	Bergsten	-19.928	45.523
9	pallescens	Malawi	Balaka	180 km SE Lilongwe			2002	Kantner	-14.98	34.956
9	pallescens	Malawi	Balaka				2001	Bezdek	-14.98	34.956
9	pallescens	Malawi	Dedza				2001	Bezdek	-14.379	34.332
9	pallescens	Malawi	Mulanje Mts				2001	Kantner	-15.92	35.641
9	pallescens	Malawi	Mwanza	nr Portuguese border			1948	JOC	-15.599	34.461
9	pallescens	Malawi	Njakwa Distr.				1948	JOC	-11.052	33.882
9	pallescens	Mali	Mopti, Niger Riv.		14°30’N 4°12’W		2000	Komarek	14.485	-4.184
9	pallescens	Nigeria	3,5 mi. from Oyo				1963	JOC	7.837	3.932
9	pallescens	Nigeria	45 mi. from Jos on Bauchi rd.				1963	JOC	10.227	9.477
9	pallescens	Nigeria	86 mi. from Makurdi on Jos rd.				1963	JOC	8.931	8.523
9	pallescens	Nigeria	Ile-Ife				1969	Medler	7.47	4.556
9	pallescens	Nigeria	Kaduna-Zaria, rd				1963	JOC	11.026	7.671
9	pallescens	Nigeria	Lagos Colony	Iseri			1949	Malkin	6.634	3.382
9	pallescens	Nigeria	Ondo Prov.	15 mi W of Owo			1949	Malkin	7.088	5.373
9	pallescens	Nigeria	Oyo-Ibadan				1963	JOC	7.635	3.923
9	pallescens	Nigeria	Port Harcourt	New Calabar River			1989	Umeozor	4.784	7.004
9	pallescens	Nigeria	rte Zaria-Katsina	Trib. of R. Gagere			1963	JOC	12.249	7.839
9	pallescens	Nigeria	Zaria				1969		11.082	7.715
9	pallescens	South Africa	Kruger Park	Kruger Gate-Skukuza	24.59S-31.32E		1995	E-Y	-24.99	31.538
9	pallescens	South Africa	Kruger Park	Pafuri Res. Camp	22.25S-31.12E		1995	E-Y	-22.421	31.21
9	pallescens	South Africa	Kruger Park	Skukuza 12 km S	25.04S-31.37E		1995	E-Y	-25.071	31.629
9	pallescens	South Africa	Kruger Park	Skukuza Res. Camp	24.59S-31.36E		1995	E-Y	-24.985	31.599
9	pallescens	South Africa	Magudu	[finns 2 st]			1915	CJS
9	pallescens	South Africa	Mandini	Tugela River			1951		-28.731	29.833
9	pallescens	South Africa	Natal	2 km S Mbazawana to Hluhluwe, Sodwana			1997	Turner	-27.535	32.649
9	pallescens	South Africa	Transvaal	Kruger Park			1960
9	pallescens	South Africa	Transvaal	Kruger Park, Letaba Riv.	23.46S-31.30E		1995	E-Y	-23.77	31.511
9	pallescens	South Africa	Transvaal	Nelspruit			1955	Frank	-25.465	30.984
9	pallescens	South Africa	Transvaal	Nerina Nat. Res.	23.19S-29.47E		1974	Breytenbach	-23.319	29.788
9	pallescens	South Africa	Zululd	Ndumi [= Ndumo], Banzi	26.53S-32.16E		1989	E-Y	-26.898	32.272
9	pallescens	Sudan	Nyangwara		30,5E 4,39N		1954	JOC	4.671	30.853
9	pallescens	Sudan	Shambe lake				1954	JOC	7.109	30.763
9	pallescens	Tanzania	Korogwe distr.	Goo			1976	Holmen	-5.165	38.461
9	pallescens	Tanzania	Morogoro					Schoenheit	-7.416	36.968
9	pallescens	Tanzania	Mpanda				1960	Leleup	-6.367	31.06
9	pallescens	Tanzania	Tanga district	Mtawalani			1976	Holmen	-4.865	39.149
9	pallescens	Tanzania	Tanga district	S of Hehongo, [= Hegongo]			1976	Holmen	-5.15	38.765
9	pallescens	Tanzania	Ukerewe I.					Conrad	-2.027	32.993
9	pallescens	Tanzania	Zanzibar	Mangapwani rd.			1955	JOC	-6.01	39.191
9	pallescens	Tanzania		Mahenge Scarp Forest	S08.37.10,6 E36.42.46,3		2011	Smith & Takano	-8.793	37.472
9	pallescens	Zaire	Albert NP	Secteur Nord, Semliki		690	1957	Vanschuytbroeck
9	pallescens	Zaire	Katanga	Kakyelo , mission nr Songwe			1931	de Witte	-12.415	29.667
9	pallescens	Zaire	Kindu				1911	Burgeon	-2.95	25.922
9	pallescens	Zambia	Kafue-Chirundu				1986	Pederzani	-15.989	28.874
9	pallescens	Zambia	Livingstone (Maramba)				2006	Jindra	-17.858	25.857
9	pallescens	Zimbabwe	5 mi SE Wankie				1968	Spangler	-19.93	26.768
9	pallescens	Zimbabwe	Kariba				1998	Kantner	-16.53	28.8
9	pallescens	Zimbabwe	Sinkukwe				1948	JOC	-20.567	29.033
9	pallescens	Zimbabwe	Wankie Game Res.				1948	JOC
10	pellucidus	Ethiopia		Hora Abjata, Abiyata lake		5000ft	1927	JOC	7.636	38.605
10	pellucidus	Ethiopia		Hora Bishoftu		7000ft	1926	JOC	8.752	38.965
10	pellucidus	Ethiopia		Hora Horeso		7000ft	1926	JOC	8.738	38.919
10	pellucidus	Kenya	(Kibwezi)	Athi river, Bushwacker's camp			1964	Brown	-2.333	38.25
10	pellucidus	Kenya	Fort Hall						-0.712	37.157
10	pellucidus	Kenya	Kibwezi					Scheffler	-2.417	37.967
10	pellucidus	Kenya	Kilifi/Kwale District	Mariakani, Manjewa river			1976	Holmen	-3.856	39.475
10	pellucidus	Kenya	Kilifi/Kwale District	Mariakani, Mwatsuma river			1976	Holmen	-3.856	39.475
10	pellucidus	Kenya	Kwale District	Cha Shimba river			1976	Holmen	-4.207	39.412
10	pellucidus	Kenya	Kwale District	Maji ya Chumwi river			1976	Holmen	-3.799	39.383
10	pellucidus	Kenya	Machakos District	Athi river			1976	Holmen	-1.449	36.989
10	pellucidus	Kenya	Machakos District	Kibwezi river			1976	Holmen	-2.417	37.967
10	pellucidus	Kenya	Mulango						-1.583	38.001
10	pellucidus	Kenya	Nairobi Natnl Park				1953	Brown	-1.371	36.849
10	pellucidus	Kenya	Voi				1909	Alluaud	-3.379	38.567
10	pellucidus	Kenya	Wa Kikuyu et Masai	Nairobi			1903	Alluaud	-1.282	36.812
10	pellucidus	Kenya		Selengai river			1970	Brown	-2.182	37.167
10	pellucidus	Kenya		Taveta			1904	Alluaud	-3.401	37.679
10	pellucidus	Malawi	Mtiti River				1948	JOC	-13.467	33.617
10	pellucidus	Malawi	Mulanje mnts				2001	Kantner	-15.92	35.641
10	pellucidus	Malawi	Selima env. (Salima)	80 km E Lilongwe			2002	Kantner	-13.781	34.457
10	pellucidus	Malawi		20 miles from Dedza, Lower Lilongwe rd			1948	JOC	-14.378	34.333
10	pellucidus	Malawi		40 mi. from Njakwa, Ft Hill rd			1948	JOC	-10.575	34.169
10	pellucidus	Malawi		7 km W Golomoti			1983		-14.419	34.535
10	pellucidus	Malawi		Ft. Hill, Yambe stream			1948	JOC	-9.699	33.275
10	pellucidus	Mozambique	Mkura Stream	Chikukwa Camp	N-19.5516, E33.06916		2002	Bills	-19.552	33.069
10	pellucidus	South Africa	[Eastern Cape]	East London, Fort Jackson			1955		-32.992	27.901
10	pellucidus	South Africa	C.Pr.	Upper Gatberg River, Madun	N-31.270, E28.170		1991	De Moor	-31.27	28.17
10	pellucidus	South Africa	CPr.	Swart Kei R, Tylden	N-32.110, E27.020		1973	Stuart	-32.11	27.02
10	pellucidus	South Africa	East Cape	Dwesa Nature Reserve	S32°15.602, E28.46.368	27	1905	Bergsten	-32.282	28.782
10	pellucidus	South Africa	East Cape	Plutos Vale			1946	JOC
10	pellucidus	South Africa	ECPr.	Bloukrans R., Bloukrans R.	N-33.375, E26.705		1972	Stobbs	-33.375	26.705
10	pellucidus	South Africa	ECPr.	Maclear Munic. Dam, Mooi R. trib.	N-31.0561, E28.31472		1993	Scott	-31.056	28.315
10	pellucidus	South Africa	ECPr.	Mncotsho R.	N-32.54.48, E27.36.52		2003	de Moor	-32.913	27.614
10	pellucidus	South Africa	ECPr.	Mncotsho R., Trib. Buffalo R.,	N-32.54.48, E27.36.52		2003	de Moor	-32.913	27.614
10	pellucidus	South Africa	ECPr.	Nahoon River , Dabadaba R confluence	N-32.50.28, E27.39.21		2003	de Moor	-32.841	27.656
10	pellucidus	South Africa	ECPr.	Nahoon River , Witchkranz	N-32.51.10, E27.39.08		2004	de Moor	-32.853	27.652
10	pellucidus	South Africa	ECPr.	Rwantsa R.	N-32.53.20, E27.37.55		2000	de Moor	-32.889	27.632
10	pellucidus	South Africa	ECPr.	Rwantsa R. , Farm Mistrey	N-32.53.20, E27.37.55		2002	de Moor	-32.889	27.632
10	pellucidus	South Africa	ECPr.	Rwantsa R. , Farm Wolsley	N-32.54.03, E27.41.51		2002	de Moor	-32.901	27.698
10	pellucidus	South Africa	ECPr.	Xolo R,	N-32.50.11, E27.37.49		2003	de Moor	-32.836	27.63
10	pellucidus	South Africa	ECPr.	Xolo R,	N-32.50.11, E27.37.49		2000	de Moor	-32.836	27.63
10	pellucidus	South Africa	ECPr.	Xolo R,, Dam at Lily Stone Farm	N-32.52.10, E27.38.34		2001	de Moor	-32.836	27.643
10	pellucidus	South Africa	ECPr.	Xolo R,, Sidney Hill Farm	N-32.52.00, E27.37.09		2000	de Moor	-32.867	27.617
10	pellucidus	South Africa	ECPr.	Xolo R,, Tributary	N-32.50.11, E27.37.49		2004	de Moor	-32.836	27.63
10	pellucidus	South Africa	Free State	Modder River					-29.04	24.628
10	pellucidus	South Africa	Free State	Parys					-26.897	27.455
10	pellucidus	South Africa	Kruger NP	Gudzani	N-24.260, E31.840		1960		-24.26	31.84
10	pellucidus	South Africa	Kruger NP	Letaba river	23.46S-31.30E		1995	E-Y	-23.769	31.516
10	pellucidus	South Africa	Kruger NP	Letubu river	22.27S-31.10E		1994	E-Y	-22.455	31.163
10	pellucidus	South Africa	Kruger NP	S of Olifants Gorge	N-24.010, E31.740		1960		-24.01	31.74
10	pellucidus	South Africa	Kruger NP	Satara , Windmill dam	N-24.400, E31.770		1960		-24.4	31.77
10	pellucidus	South Africa	Kruger NP	Shingwedzi (Shingwidzi)			1961	Vári & Rork	-23.116	31.433
10	pellucidus	South Africa	Kw. Natal	Amahlongwa R, S Coast Rd.	N-30.250, E30.720		1972	Chutter	-30.25	30.72
10	pellucidus	South Africa	Kw. Natal	Betw. Aberfoyle, Impofana Farms, Mpofana R	N-29.400, E30.070		1995	Dickens	-29.4	30.07
10	pellucidus	South Africa	Kw. Natal	Buffalo R, Retreat	N-27.720, E30.180		1973	Metz	-27.72	30.18
10	pellucidus	South Africa	Kw. Natal	Injambili R, inland S coast rd	N-30.620, E30.520		1972	Chutter	-30.62	30.52
10	pellucidus	South Africa	Kw. Natal	Izotsha R, Inland Coast Rd.			1972	Chutter	-30.76	30.312
10	pellucidus	South Africa	Kw. Natal	Klein Mooi R, Durleigh Farm	N-29.230, E29.900		1995	Dickens	-29.23	29.9
10	pellucidus	South Africa	Kw. Natal	Lions river, Weltwreden Farm	N-29.440			Dickens	-29.44	30.15
10	pellucidus	South Africa	Kw. Natal	Little Bushmans River, Estcourt	N-29.000, E29.880		1954	Oliffe	-29	29.88
10	pellucidus	South Africa	Kw. Natal	Lufafa R confluence	N-30.001, E30.1825		1996	De Moor	-30.001	30.183
10	pellucidus	South Africa	Kw. Natal	Mhlatuze R , Felixton	N-28.840, E31.910		1962		-28.84	31.91
10	pellucidus	South Africa	Kw. Natal	Mooi river, above Rosetta	N-29.320, E29.970		1995	Dickens	-29.32	29.97
10	pellucidus	South Africa	Kw. Natal	Mooi river, Glenfem Bridge	N-29.390, E29.810		1995	Dickens	-29.39	29.81
10	pellucidus	South Africa	Kw. Natal	Mooi river, Hornet Corner	N-28.950, E30.380		1995	Dickens	-28.95	30.38
10	pellucidus	South Africa	Kw. Natal	Ncandu river, Volkrust Road Bridge	N-27.750, E29.930		1973	Metz	-27.75	29.93
10	pellucidus	South Africa	Kw. Natal	Ngagane river, below Newcastle Sewage works	N-27.720, E30.020		1973	Metz	-27.72	30.02
10	pellucidus	South Africa	Kw. Natal	Ngagane river, Mandini-Iscor Rd. Bridge	N-27.720, E30.060		1974	Metz	-27.72	30.06
10	pellucidus	South Africa	Kw. Natal	Ngagane river, Steildrift rd.	N-27.770, E30.020		1974	Metz	-27.77	30.02
10	pellucidus	South Africa	Kw. Natal	Richards bay, Umhlatuze floodplain			1985	Reavell	-28.817	31.997
10	pellucidus	South Africa	Natal	Celenso (Colenso)			1953	TUG	-28.732	29.833
10	pellucidus	South Africa	Natal	Hluhluwe Game Res.			1951	Brinck	-28.091	32.079
10	pellucidus	South Africa	Natal	Little Bushmans River			1954	Oliffe	-29	29.88
10	pellucidus	South Africa	Natal	Natal National Park, the hostel			1951	Brinck	-28.7	28.932
10	pellucidus	South Africa	Natal	Richmond			1947	JOC	-29.75	30.932
10	pellucidus	South Africa	Natal
10	pellucidus	South Africa	NW Pr. (Kw.-Natal)	twin streams in Siyai, farm N of Dokodweni			1981	Reavell	-29.05	31.683
10	pellucidus	South Africa	Transkei	Nyebo Stream			1947	JOC
10	pellucidus	South Africa	Transvaal	Bundu Inn	25.28S-28.55E		1974	E-Y	-25.478	28.923
10	pellucidus	South Africa	Transvaal	Koop river, Barberton			1948		-25.783	31.052
10	pellucidus	South Africa	Transvaal	Nelshoogte	25.51S-30.53E		1986	E-Y	-25.852	30.887
10	pellucidus	South Africa	Transvaal	Warmbad			1968	Spangler	-24.882	28.231
10	pellucidus	South Africa	Transvaal	Wit river, Plaston	N-25.350, E31.070		1960		-25.35	31.07
10	pellucidus	South Africa	WPr.	Mouth Swart R, Hartebeesport Dam			1971	Reavell	-25.73	27.82
10	pellucidus	South Africa	Z.A.	Barbeton Distr, Suid Kaap R			1961	Leleup	-25.706	31.068
10	pellucidus	South Africa	Zululand	Hluhluwe Game Res.	28.05S-32.04E		1992	E-Y	-28.091	32.079
10	pellucidus	South Africa	Zululand	Mtubatuba	28.22S-32.19E		1974	E-Y	-28.419	32.19
10	pellucidus	South Africa		Albany , Blouwkrantz (Blaauwkrantz)			1939		-33.389	26.708
10	pellucidus	South Africa		Bedford district					-32.682	26.084
10	pellucidus	South Africa		Butterworth Riv			1947	JOC	-32.329	28.132
10	pellucidus	South Africa		Coward’s Bus Dam			1993	Reavell
10	pellucidus	South Africa		Fountains Pta			1932	van Son	-26.104	28.058
10	pellucidus	South Africa		Ingane R., old S Coast Rd.	N-30.170, E30.780		1964	Pretorius	-30.17	30.78
10	pellucidus	South Africa		Little Amazimtoti R	N-30.060, E30.820		1984	Pretorius	-30.06	30.82
10	pellucidus	South Africa		Oorslas Spruit , Freddy van Zyl Bridge			1947	JOC	-30.352	23.251
10	pellucidus	South Africa		Tugela R, Stn 10 at Colenso	N-28.730, E29.820		1953	Oliffe	-28.73	29.82
10	pellucidus	South Africa		Umzikulu (Umzimkulu)			1947	JOC	-30.267	29.932
10	pellucidus	Sudan	Blue Nile	Ingessana Mts			1962	Linnavuori	11.392	33.955
10	pellucidus	Sudan	Blue Nile	Lalyo-Juba			1963	Linnavuori	4.535	31.31
10	pellucidus	Sudan	Equatoria	Mundri-Lalyo			1963	Linnavuori	5.128	30.647
10	pellucidus	Sudan		50 mi NW Juba			1954	JOC	5.182	31.049
10	pellucidus	Sudan		Amadi , Yel river			1954	JOC	5.517	30.338
10	pellucidus	Sudan		Nyangwara	30,5E 4,39N		1954	JOC	4.646	30.095
10	pellucidus	Swaziland	Mbabane	Little Usutu River			1948	JOC	-26.318	31.142
10	pellucidus	Tanzania	Kilimanjaro	Kibonoto		1200		Sjöstedt	-3.183	37.099
10	pellucidus	Tanzania	Tanga	Doda, Kombe stream			1976	Holmen	-4.916	39.099
10	pellucidus	Tanzania	Tanga	Hegongo			1976	Holmen	-5.149	38.766
10	pellucidus	Tanzania	Tanga	Ralley estate, Sigi river (Zigi)			1976	Holmen
10	pellucidus	Tanzania	Tanga	Paramba, Mkulumuzi river			1976	Holmen	-5.116	38.816
10	pellucidus	Tanzania	TPC	Mkulumuzi Riv			1976	Holmen	-5.116	38.816
10	pellucidus	Tanzania	Uluguru Mts	Kimboza Forest		250	1981	Stoltze	-7.033	37.783
10	pellucidus	Tanzania		Myanwaya river			1899
10	pellucidus	Uganda		Madi			1927	Carpenter	3.384	31.782
10	pellucidus	Zaire	Upemba NP	Kamusanga river, Lufira trib, Sombwe mt		750	1949	de witte	-9.246	26.78
10	pellucidus	Zambia	Muchinga Escarpment	47 km ENE Rufunsa	14°57’S, 30°04’E		1993	Göllner	-14.963	30.072
10	pellucidus	Zambia	road Kafue-Chirundu				1986	Pederzani	-15.963	28.405
10	pellucidus	Zimbabwe	betw. Salisbury & Bromley				1948	JOC	-17.939	31.299
10	pellucidus	Zimbabwe	Sebakwe						-19.05	30.233
10	pellucidus	Zimbabwe	Shangani R				1948	JOC	-19.782	29.368
10	pellucidus	Zimbabwe	Wankie Nat. Pk.	Main Camp nr Pan			1961	Weir	-18.864	26.588
10	pellucidus	Zimbabwe	Wankie Nat. Pk.	Masumu dam			1948		-17.59	27.422
11	persimilis	Gabon	Cap Lopez						-0.627	8.712
11	persimilis	Gabon	Iguelà lagoon				1997	Bilardo	-2.042	9.506
11	persimilis	Gabon	Riv. N’Gounié	Chutes de Samba			1892	Mocquerys	-1.215	10.585
11	persimilis	Gambia	Bathurst				1968	Palm	13.455	-16.589
11	persimilis	Guinea Bissau	Cacheu	5 km W Bula			1992	Persson	12.118	-15.76
11	persimilis	Guinea Bissau	Cacheu	Bula			1992	Persson	12.116	-15.717
11	persimilis	Guinea Bissau	Gabu	10 km E Gabu			1993	Persson	12.28	-14.142
11	persimilis	Guinea Bissau	Oio	10 km W Binar			1992	Persson	12.095	-15.714
11	persimilis	Guinea Bissau	Oio	2 km E Binar			1992	Persson	12.09	-15.605
11	persimilis	Nigeria	Lagos	Ikeja (Iseri)			1949	Malkin	6.641	3.386
11	persimilis	Sierra Leone	Makeni		12°03’W, 8°53’N		1993	Cederholm	8.884	-12.044
11	persimilis	Sierra Leone	Njala (villag)	Tiai (Taia = Jong river)			1944	Walton	8.234	-12.019
6	pictipennis	Ethiopia	Abyssinia					Raffray
6	pictipennis	Ethiopia		Saati				Levander	.	39.249
6	pictipennis	Somalia	Daragodle (Daragodleh)				1963	Linnavuori	10.165	44.847
6	pictipennis	South Arabia	El Hedjaz					Millingen	24.585	38.464
6	pictipennis	Tanzania	Zanzibar						-6.133	39.345
6	pictipennis	Yemen	Aden	Lahij (Lahej)			1963	Linnavuori	13.055	44.847
12	poecilus	Algeria	Ouargla						31.963	5.341
12	poecilus	Egypt						Ehrenberg
7	posticus	Aldabra		Takamaka Camp	9°24’S, 46°20’E		1968	Shaffer	-9.4	46.333
7	posticus	Aldabra					1895	Voeltskow
7	posticus	Madagascar	Ambilalilalika	Rd Betioky-Beneloka		50	1995	Dunay	-24.7817	45.0879
7	posticus	Madagascar	Ambilobe				1951		-13.201	49.053
7	posticus	Madagascar	Andranohinaly					Voeltzkow	-23.101	44.201
7	posticus	Madagascar	Androka				1951		-24.933	44.083
7	posticus	Madagascar	Anjiabe Ambony	Ambilobe, Antsabe near camp	N: -13.6518, E: 48.7267	49	2004	Balke	-13.652	48.727
7	posticus	Madagascar	Ankarana		-12.947 Lon 49.0119				-12.947	49.0119
7	posticus	Madagascar	Anove à Ivondro Bas.	Tampolo	49˚25’40”E, 17˚17’07”S	8	1997	Gibon	-17.2853	49.4278
7	posticus	Madagascar	Antalaha, Antsiranana	Maromandia, Ankavia river		40	2001	Gerecke	-15.0061	50.1378
7	posticus	Madagascar	Antsabe		-13.648, Lon 48.721		2004	Balke	-13.648	48.721
7	posticus	Madagascar	Antseranana distr.	Sambirana Riv., Marovata vill.			2001	Horak	-13.8804	48.5136
7	posticus	Madagascar	Beloha				1969	Franz	-25.167	45.05
7	posticus	Madagascar	Betsiboka Bas.	53 km Maevatanana	47˚04’33”E, 16˚42’13”S	49	1993	ORSTOM	-16.7036	47.0758
7	posticus	Madagascar	Betsiboka Bas.	Ambalanbongo, Affl. de Betsiboka Riv.	47˚00’30”E, 16˚48’00”S		1993	ORSTOM	-16.8	47.0083
7	posticus	Madagascar	Betsiboka Bas.	Ambohimanalrika, Kamoro Riv.	47˚10’06”E, 16˚28’55”S	40	1993	ORSTOM	-16.4819	47.1683
7	posticus	Madagascar	Betsiboka Bas.	Andriantoany Riv.	46˚56’23”E, 17˚19’40”S		1995	Elouard	-17.3278	46.9397
7	posticus	Madagascar	Betsiboka Bas.	Manjakavaradrano, Mamokomita Riv.	46˚54’20”E, 17˚38‘00”S	625	1991	ORSTOM	-17.6333	46.9056
7	posticus	Madagascar	Diego Suarez				1893	Alluaud	-12.267	49.283
7	posticus	Madagascar	Fenerive	Tampolo forest			1998	Moravec	-17.2833	49.3917
7	posticus	Madagascar	Fian Isalo	Menamaty R.	N-22°29.359, E45°23.505	715	2006	Bergsten	22.489	45.392
7	posticus	Madagascar	Fian Isalo	Menamaty river	N: -22.55, E: 45.401	757	2006	Bergsten	-22.55	45.401
7	posticus	Madagascar	Fianarantsoa Pr.	Analalava forest	22˚35’30”S, 045˚07’42”E	700	2003	Grisvold	-22.5917	45.1283
7	posticus	Madagascar	Kap Diego				1916	Friederichs	-12.256	49.28
7	posticus	Madagascar	Katsepy (Majunga)				1997	Pacholátko	-15.765	46.243
7	posticus	Madagascar	Mahafaly	Res. Spec. Beza	44°32’E, 23°40’S	150	1991	Bartolozzi	-23.667	44.533
7	posticus	Madagascar	Mahajanga	Boeny: Ankarafantsika NP	S16.31215, E046.81523	76	2009	Bergsten	-16.312	46.815
7	posticus	Madagascar	Mahajanga	Boeny: Ankarafantsika NP	S16.30653, E046.81227	108	2009	Bergsten	-16.307	46.812
7	posticus	Madagascar	Mahajanga	Boeny: Ankarafantsika NP	S16.30341, E046.81073	74	2009	Bergsten	-16.303	46.811
7	posticus	Madagascar	Mahajanga	Boeny: Ankarafantsika NP	S16.30270, E046.80996	75	2009	Bergsten	-16.303	46.81
7	posticus	Madagascar	Mahajanga	Boeny: Mahavavy Kinkony RS	S16.15890, E045.93967		2009	Bergsten	-16.159	45.94
7	posticus	Madagascar	Mahajanga	Boeny: Mahavavy Kinkony RS	S16.15502, E045.91878	10	2009	Bergsten	-16.155	45.919
7	posticus	Madagascar	Mahajanga	Boeny: Mahavavy Kinkony RS	S16.14653, E045.94926	9	2009	Bergsten	-16.147	45.949
7	posticus	Madagascar	Mahajanga	Boeny: Mahavavy Kinkony RS	S16.14147, E045.93661	12	2009	Bergsten	-16.141	45.937
7	posticus	Madagascar	Mahajanga	Boeny: Mahavavy Kinkony RS	S16.13337, E045.95778	19	2009	Bergsten	-16.133	45.958
7	posticus	Madagascar	Mahajanga	Boeny: Mahavavy Kinkony RS	S16.06651, E045.77627	24	2009	Bergsten	-16.067	45.776
7	posticus	Madagascar	Mahajanga	Melaky btw. Morafenobe-Ambohijanahary	S18.19091, E45.19986	290	2009	Bergsten	-18.191	45.2
7	posticus	Madagascar	Mahajanga	Melaky: betw. Bekopaka-Antsalova	18.91556, E044.55546	47	2009	Bergsten	-18.916	44.555
7	posticus	Madagascar	Mahajanga	Melaky: btw. Antsalova-Maintirano	S18.30233, E044.18071	37	2009	Bergsten	-18.302	44.181
7	posticus	Madagascar	Mahajanga	Melaky: Tsingy de Bemaraha NP	S19.14210, E044.81309	59	2009	Bergsten	-19.142	44.813
7	posticus	Madagascar	Mahajanga	Melaky: Tsingy de Bemaraha NP	S18.775797, E044.71289	81	2009	Bergsten	-18.776	44.713
7	posticus	Madagascar	Mahajanga	Melaky: Tsingy de Bemaraha NP	S18.75724, E044.71239	72	2009	Bergsten	-18.757	44.712
7	posticus	Madagascar	Majunga	Cirque Rouge			1997	Pacholátko	-15.637	46.353
7	posticus	Madagascar	Mandrare bas.	Andaza	46˚34’05 E”, 24˚03’16”S	315	1995	Elouard	-24.0544	46.5681
7	posticus	Madagascar	Mandrare bas.	Betanimena, Manananara Riv.	46˚39’20”E, 24 48 17”S	118	1994	ORSTOM	-24.8047	46.6556
7	posticus	Madagascar	Mangily	N of Tulear			2005	Bergsten	-23.129	43.611
7	posticus	Madagascar	Maroansetra		N-15.42467, E49.73800	12	2006	Isambert	-15.425	49.738
7	posticus	Madagascar	Marovoay				1962	Dubois	-16.1112	46.6438
7	posticus	Madagascar	Moramanga				1997	Pacholátko	-18.948	48.228
7	posticus	Madagascar	NW Ft. Dauphin		N -24.824, E 46.866	34	2006	Bergsten	-24.824	46.866
7	posticus	Madagascar	Onilahy Bas.	Ambatofotsy (Horombe), Aff. de Ihazofotsy Riv.	45˚40’43”E, 22˚30’49”S		1995	Elouard	-22.5136	45.6786
7	posticus	Madagascar	Onilahy Bas.	Onilahy Riv.	44˚33’53”E, 23˚32’18”S			ORSTOM	-23.5383	44.5647
7	posticus	Madagascar	Sahankazo Bas.	5 km au Nord de Antsandrangotika Riv	49˚23’46”E – 12˚28’40”S	50	1994	Elouard	-12.4778	49.3961
7	posticus	Madagascar	Sambava, Antsiranana	Maroambihy, Lokoho river		90	2001	Gerecke	-14.6235	49.7193
7	posticus	Madagascar	TAM Morarano	Chrome foret			1992	Pauly	-17.75	47.983
7	posticus	Madagascar	Tamatava	Andasibe			2001	Rolschik	-18.927	48.415
7	posticus	Madagascar	Tamatave						-18.167	49.383
7	posticus	Madagascar	Tanandava					Schmitz	-21.717	43.75
7	posticus	Madagascar	Taolanaro	Isaky Ivondro, Foret Managotry	N -24.799 E 46.862	406	2007	Ranarilalalatiana	-24.799	46.862
7	posticus	Madagascar	TOLI	Manakaralahy, Manakaralahy R.	N-24°28.162, E44°35.683	210	2006	Bergsten	24.469	44.595
7	posticus	Madagascar	TOLI	Menarandra Menarandra R	N-24°43.104, E45°2.859	227	2006	Bergsten	24.718	45.048
7	posticus	Madagascar	TOLI	NW Ft. Dauphin	N -24.824, E 46.866	34	2006	Bergsten	-24.824	46.866
7	posticus	Madagascar	TOLI	Sakondry Sakondry R	N-23°20.807, E44°20.353	214	2006	Bergsten	23.347	44.339
7	posticus	Madagascar	TOLI	Zombitse Andranomena R.	22°38.407, E44°51.866	578	2006	Bergsten	22.64	44.864
7	posticus	Madagascar	TOLI	Zombitse Ankilemiletsy	N-22°51.605, E44°37.035	533	2006	Bergsten	22.86	44.617
7	posticus	Madagascar	TOLI	Zombitse Ankilemiletsy	N-22°52.112, E44°34.616	545	2006	Bergsten	22.869	44.577
7	posticus	Madagascar	TOLI		N -23.242, E 44.229	415	2006	Bergsten	-23.242	44.229
7	posticus	Madagascar	Toliara	Menabe: Kirindy RS	S20.07655, E044.67532	57	2009	Bergsten	-20.077	44.675
7	posticus	Madagascar	Toliara	Menabe: Kirindy RS	S20.07641, E044.67478	65	2009	Bergsten	-20.076	44.675
7	posticus	Madagascar	Toliara	Menabe: Menabe RS	S20.09034, E044.56400	45	2009	Bergsten	-20.09	44.564
7	posticus	Madagascar	Toliara	Menabe: Menabe RS	S19.92773, E045.52253	102	2009	Bergsten	-19.928	45.523
7	posticus	Madagascar	Tollara Prov.	Rés. privé Berenty, Foret de Bealoka, Mandraré Riv.	24˚57’25”S, 46˚16’17”E	35	2003	Grisvold	-24.9569	46.2714
7	posticus	Madagascar	Tsiribihina Bas.	Antazoa, Manampanda Riv.	45˚35’04”E, 20˚21’40”S	145	1996	Elouard	-20.3611	45.5844
7	posticus	Madagascar		Isaky Ivondro Ampasy	N-24.93056, E46.86317	64	2007	Ranarilalalatiana	-24.931	46.863
7	posticus	Madagascar		Tampolo	17.17S – 49.25E		1998	EY	-17.17	49.25
7	posticus	Madagascar						Kaudern
7	posticus	Mauritius	Balaclava				2007	Madl	-20.083	57.5167
7	posticus	Mauritius	Bambous Carié				1912		-20.2606	57.4115
7	posticus	Mauritius	Triolet	Fond du Sac					-20.046	57.585
7	posticus	Mauritius					1908	Emmerez
1	productus	Kenya	Samburu (Wa-Nyika)				1904	Alluaud	-3.799	39.278
1	productus	Tanzania	Kwakiyembe				1916	Methner
1	productus	Tanzania	Nord-Rabeho					Methner
1	productus	Tanzania	Tanga	Narobi			1915	Methner	-5.07	39.096
7	propinquus	Malawi	Mwanza				1948		-15.599	34.461
7	propinquus	Malawi	Zomba plateau				1948		-15.329	35.298
7	propinquus	Malawi		Cisaiti R. nr. Dedza			1948	JOC	-14.379	34.332
7	propinquus	Malawi		dam on lower Lilongwe rd.			1948	JOC
7	propinquus	Malawi		Dambo below Livingstonea			1945		-10.596	34.176
7	propinquus	Malawi		Dedza on lower Lilongwe rd.			1948	JOC	-14.379	34.332
7	propinquus	Malawi		Lilongwe rd. 20 miles from Dedza			1948	JOC	-14.378	34.333
7	propinquus	Malawi		Mtiti R.			1948	JOC	-13.467	33.617
7	propinquus	Tanzania	Ruvu North FR	3 km SE of Base	6°37’20” S, 38°55’00” E	250 ft	1992	Hynd	-6.622	38.917
7	propinquus	Tanzania	Zanzibar	Mangapwani Rd.			1955	JOC	-6.01	39.191
7	propinquus	Tanzania	Zanzibar	Pemba (island)			1955	Fowler	-5.186	39.79
7	propinquus	Zimbabwe		Inganyi River			1948	JOC	-17.133	31.59
4	pseustes	Madagascar	Fian	Isalo	N -22.553: E: 45.368	859	2006	Bergsten	-22.553	45.368
4	pseustes	Madagascar	Fian	Isalo	N-22°33.206, E45°22.089	859	2006	Bergsten	-22.553	45.368
4	pseustes	Madagascar	Fian	Isalo, Canyon de Makis	N: -22.548: E: 45.408	780	2006	Bergsten	-22.487	45.377
4	pseustes	Madagascar	Fian	Isalo, Canyon de Makis	N-22°32.922, E45°24.064	780	2006	Bergsten	-22.487	45.377
4	pseustes	Madagascar	Fian	Isalo, Namaza R.	N: -22.539: E: 45.377	794	2006	Bergsten	-22.539	45.377
4	pseustes	Madagascar	Fian	Isalo, Namaza R.	N-22°32.348, E45°22.626	794	2006	Bergsten	-22.539	45.377
4	pseustes	Madagascar	Fian	Trib. to Namaza R.	N: -22.543: E: 45.377	1624	2006	Isambert	-22.543	45.377
4	pseustes	Madagascar	Isalo sur Pandamus				1948
11	pulcher	Gabon	Malouma	Mékambo >Louayé river			2001	Bilardo	0.619	13.846
11	pulcher	Gabon	Oyem	Bissok >Lara river			1991	Bilardo	1.268	11.572
9	pullatus	Malawi	Livingstonia	Dambo			1948	JOC	-10.596	34.176
9	pullatus	Malawi	Livingstonia	lake shore			1948	JOC	-10.596	34.176
9	pullatus	Malawi	Nkhotakota				2002	Bezdek	-12.929	34.296
9	pullatus	Malawi	Selima (Salima)				2002	Kantner	-13.78	34.458
13	quindecimvittatus	Ethiopia	Arsi	10 km S Sagure			1988	Persson	7.68	39.171
13	quindecimvittatus	Ethiopia	Arsi	10 km S Sagure, Ashebaka Riv.			1988	Persson	7.68	39.171
13	quindecimvittatus	Ethiopia	Arsi	Assella (= Asela)		2350	1988	Persson	7.947	39.14
13	quindecimvittatus	Ethiopia	Djem Djem forest			7900 ft	1926	JOC	8.973	37.854
13	quindecimvittatus	Ethiopia	Kaffa	Jimma			1974	Silfverberg	7.679	36.838
13	quindecimvittatus	Ethiopia	Kaffa	Shebe			1974		7.502	36.516
13	quindecimvittatus	Ethiopia	Lake Zwai	Katterere Riv.		6000 ft	1926	JOC	8.229	39.33
13	quindecimvittatus	Ethiopia	S part	Gimivra				Neumann
13	quindecimvittatus	Ethiopia	W of Zaguala (= Zaquala)			6000 ft	1926	JOC	8.538	38.811
13	quindecimvittatus	Ethiopia	Wouramboulchi			9000 ft	1926	JOC	9.017	37.766
9	remex	Botswana	Chobe River	Kabulabula			1930		-17.8	25.066
9	remex	Botswana	Thamalakane R.	Maun			1982	Bilardo	-20.004	23.42
9	remex	Congo	Odzala NP	Mboko-Lango			2002	Bilardo	0.755	14.739
9	remex	Congo	Odzala NP			400	1997	Murzin	0.755	14.739
9	remex	Gabon	Belinga				1963	Coiffait	1.133	13.116
9	remex	Gabon	Makoukou Riv.	Oua (Ivindo)			2001	Bilardo	0.348	12.645
9	remex	Ghana	Ashanti region	Kumasi	N6.43-W 1.36	330	1967	E-Y	6.73	-1.616
9	remex	Ivory Coast	Divo				1963	Decelle	5.839	-5.361
9	remex	Ivory Coast	Duékoué				1931	Alluaud	6.74	-7.336
9	remex	Liberia	Suakoko				1951	Blickenstaff	6.991	-9.583
9	remex	Malawi	Bua R.				1948	JOC	-12.849	34.226
9	remex	Mozambique	Manda Wilderness Res.	Mandambuzi	S12°17.679’, E34°46.260		2008	Watson	-12.291	34.775
9	remex	Mozambique	Umbeluzi R.				1948	JOC	-26.036	32.409
9	remex	Namibia	E Caprivi	10 km SE Katima Mulilo, Zambesi	17°31’S/24°25’E		1992	Uhlig	-17.704	24.456
9	remex	Namibia	Kavango	Popa Falls	18°07’S/21°35’E		1992	Uhlig	-18.118	21.586
9	remex	Nigeria	64 mi. from Bida	Jebba rd.			1963	JOC	9.322	5.148
9	remex	Nigeria	Norcap nr Abakaliki				1973	Linnavuori	6.331	8.108
9	remex	Sierra Leone	Musaia	(Koinadugu district)			1946		9.451	-11.435
9	remex	South Africa	Eastern Cape	Albany , Grahamstown			1946	JOC	-33.306	26.523
9	remex	South Africa	Eastern Cape	Albany , Grahamstown	Teafontein		1939	JOC	-33.306	26.523
9	remex	South Africa	Eastern Cape	Albany , Storm			1939
9	remex	South Africa	Eastern Cape	E. London, Mooiplaats (Mooiplaas)			1955		-32.716	28.016
9	remex	South Africa	Eastern Cape	Hogsback			1942	JOC	-32.584	26.949
9	remex	South Africa	Eastern Cape	Krem R. (Kromriver)			1960		-33.333	25.865
9	remex	South Africa	Eastern Cape	Maclear			1956	JOC	-31.074	28.357
9	remex	South Africa	Eastern Cape	Mount Currie			1956	JOC	-30.478	29.427
9	remex	South Africa	Eastern Cape	Uitenhage			1954	JOC	-33.763	25.392
9	remex	South Africa	Eastern Cape	Zwatrberg (Zwartberg)			1960	Chutter	-30.234	29.332
9	remex	South Africa	Kruger NP	Skukuza	24.59S-31.35E		1996	E-Y	-25.004	31.594
9	remex	South Africa	Kwazulu-Natal	Ndumu (Ndumo)	25.55S-32.18E = 26.55)		2002	Harrison	-26.918	32.308
9	remex	South Africa	Natal	Greytown , Blinkwater		1100	1997	Turner	-29.256	30.44
9	remex	South Africa	Natal	Lions river			1960		-29.44	30.15
9	remex	South Africa	Natal Zululand	Hlui-Hlui			1947
9	remex	South Africa	Transvaal	Belfast			1948	JOC	-25.681	30.035
9	remex	South Africa	Transvaal	Bundu Inn	25.28S-28.55E		1974	E-Y	-25.478	28.923
9	remex	South Africa	Transvaal	Duivels Kloof, Merenskydam			1948	JOC	-23.697	30.14
9	remex	South Africa	Transvaal	Ermelo			1948	JOC	-26.514	29.988
9	remex	South Africa	Transvaal	Nylstroom , R. Nyl at Num Num			1948	JOC	-24.665	28.638
9	remex	South Africa	Transvaal	Waterberg , Deel Kraal			1948	JOC	-24.714	28.408
9	remex	South Africa	Tugela river	Empangeni , Insese River			1962		-28.744	29.892
9	remex	South Africa	Western Cape	Gatberg R,	N-31.250, E28.120		1993	De Moore	-31.25	28.12
9	remex	South Africa	Western Cape	Knysna	34°04.28’S, 23°04.11’E	9		Hotový	-34.073	23.071
9	remex	South Africa	Western Cape	Knysna, Main Forest Buffelsnek			1951	Brinck	-33.9	23.15
9	remex	South Africa	Western Cape	Knysna, Plettenberg rd			1947	JOC	-34.04	23.215
9	remex	South Africa	Western Cape	NO Knysna on Hwy R340			1997	Challet	-34.027	23.159
9	remex	South Africa	Zululd	Ndumu (Ndumo), Banzi	26.53S-32.16E		1989	E-Y	-26.888	32.269
9	remex	South Africa	Zululd	Ndumu (Ndumo), Nyamithi	26.54S-32.16E		1989	E-Y	-26.9	32.269
9	remex	Sudan	Adjuba					Neumann
9	remex	Sudan	Dahr el Ghazal	M’Boloko			1963	Linnavuori	6.5	29.884
9	remex	Sudan	Equatoria	Nzara			1986	Wewalka	4.633	28.248
9	remex	Tanzania	Kondoa			300	1938		-4.903	35.777
9	remex	Tanzania	Mlowa R.	Tunduma-Mbeya rd.			1948		-8.965	33.104
9	remex	Tanzania	Rukwa	Tumba			1991	Backlund	-7.517	31.666
9	remex	Tanzania	Rukwa				1961	Carnegie	-7.351	31.666
9	remex	Tanzania	Ukerewe						-2.027	32.993
9	remex	Tanzania	Zanzibar					Hildebr.	-6.109	39.313
9	remex	Zaire	Garamba NP	Pali	3217		1952	de Saeger	4.384	29.795
9	remex	Zaire	Garamba NP		II/hd/17, 2595		1951	de Saeger	3.866	29.404
9	remex	Zaire	Garamba NP		II/fc/14, 3806		1952	de Saeger	3.968	29.356
9	remex	Zaire	Garamba NP		II/fd/12, 3180		1952	de Saeger	3.972	29.369
9	remex	Zaire	Garamba NP		II/fd/13, 3421		1952	de Saeger	3.972	29.369
9	remex	Zaire	Garamba NP		II/fd/14		1951	de Saeger	3.973	29.368
9	remex	Zaire	Garamba NP		II/fd/14s, 3278		1952	de Saeger	3.973	29.368
9	remex	Zaire	Garamba NP		I/a/M, 584		1950	Demoulin	4.341	29.283
9	remex	Zaire	Luebo	Luluabourg			1921	Ghesquière	-5.902	22.301
9	remex	Zaire	Upemba NP	Kabwekanono , Lufwa affl. dr. Lufira		1815	1948		-9.25	27.206
9	remex	Zaire	Upemba NP	Kaswabilenga		700	1947		-8.824	26.729
9	remex	Zaire	Upemba NP	Lusinga			1945	de Witte	-9.25	27.206
9	remex	Zaire	Upemba NP	Lusinga , Kabwekanono		1815	1945	de Witte	-9.25	27.206
9	remex	Zaire	Upemba NP	Mubale		1480	1947		-8.807	27.178
9	remex	Zaire	Upemba NP	Mukana		1810	1947		-9.25	27.206
9	remex	Zambia	Kapiri Mpushi (Kapiri Mposhi)				2002	Kantner	-13.972	28.688
9	remex	Zambia	Katambora	40 ml W Victoria Falls			1962		-17.833	25.4
9	remex	Zimbabwe	Gatooma, Salisbury	Halfway Hotel			1948		-18.049	30.482
9	remex	Zimbabwe	Kariba				1998	Kantner	-16.53	28.8
9	remex	Zimbabwe	Lake Mutirikwi	Kyle Recr. Pk			1993	Uhlig	-20.183	31.017
9	remex	Zimbabwe	Lundi				1948	JOC	-20.899	30.784
9	remex	Zimbabwe	Rusapi				1948		-18.537	32.12
9	remex	Zimbabwe	Salisbury-Bromley				1948		-17.939	31.299
9	restrictus	Benin	Dep. Littoral	Toho nr Pahou	06°23’11.3”N 02°12’30		2006	Goergen	6.386	2.208
9	restrictus	Botswana	Shakawe Fishing Camp		18°27’S, 21°56’E		1998	Deckert	-18.446	21.952
9	restrictus	Burkina Faso	Pundu Hte Volta					Olsifiev
9	restrictus	Chad	Bebedja				1973	Linnavuori	8.663	16.573
9	restrictus	Chad	Chad lake	Abide			1973	Linnavuori
9	restrictus	Egypt
9	restrictus	Ethiopia	S part	Rodolphe lake, Omo delta		570			4.627	36.009
9	restrictus	Gabon	Lambarènè				1973	Bilardo	-0.705	10.211
9	restrictus	Gabon	Ogové Riv.					Good
9	restrictus	Guinea	Faranah	Sidakoro	N10°14’27”, W10°27’41”		1994	Mei	10.252	-10.472
9	restrictus	Ivory Coast	Ferkessédougou				1964	Decelle	9.592	-5.203
9	restrictus	Ivory Coast	Leraraba river
9	restrictus	Kenya	Fort Hall						-0.712	37.157
9	restrictus	Mali	Bamako						12.654	-7.987
9	restrictus	Mali	Kogoni				1966	Schmitz	13.81	-7.47
9	restrictus	Mozambique	Beira				1955	JOC	-19.827	34.835
9	restrictus	Mozambique	Umbuluzi R.	Goba			1948	JOC	-26.036	32.409
9	restrictus	Namibia	E Capriwi	Mudumu NP, Nakatwa	18°10’/23°26’ E		1992	Uhlig	-18.172	23.443
9	restrictus	Namibia	Kavango	Gelukkie	18°03’S/21°08’E		1992	Uhlig	-18.05	21.133
9	restrictus	Namibia	Kavango	Popa Falls	18°07’S/21°35’		1992	Uhlig	-18.118	21.586
9	restrictus	Namibia	Okawango	Popa Falls	18°07’16S/21°34’51		1999	Uhlig	-18.118	21.586
9	restrictus	Nigeria	BPl. St.	Wamba-Gudi			1973	Linnavuori	8.915	8.472
9	restrictus	Nigeria	K. State	N. Bussa, Kainji reservoir			1970	Medler	10.587	4.611
9	restrictus	Nigeria	Mbiama				1973	Linnavuori	5.05	6.449
9	restrictus	Nigeria	NW	Badeggi			1973	Linnavuori	9.051	6.149
9	restrictus	Nigeria	R Jos-Bauchi rd.				1963	JOC	10.106	9.369
9	restrictus	South Africa	Natal	Sodwana Bay NP			1992	Koch	-27.535	32.649
9	restrictus	Sudan	Bahr el Abiad
9	restrictus	Sudan	Blue Nile	Wad Medani			1979	Hieke	14.401	33.511
9	restrictus	Sudan	Chartum (Khartoum)						15.577	32.521
9	restrictus	Sudan	Equatoria	Nzara			1986	Wewalka	4.633	28.248
9	restrictus	Sudan	Nimule Ferry				1954	JOC	3.605	32.049
9	restrictus	Sudan	R. Yei at Amadi				1954	JOC	5.517	30.338
9	restrictus	Zaire	Banana - Boma				1891	Tschoffen	-5.956	12.755
9	restrictus	Zaire	Coquilhatville				1963	Stam	0.068	18.471
9	restrictus	Zaire	Garamba NP		II/fc/14 3806		1952	Saeger	3.968	29.356
9	restrictus	Zaire	Matadi						-5.817	13.47
9	restrictus	Zaire	Tshuapa-Mbandaka		0°03’N-18°28’E		1964	Stam	0.065	18.475
9	restrictus	Zambia	Kafue NP	Chunga Camp	15°02’35”S/26°00’09E		1993	Uhlig	-15.043	26.003
7	rivulosus	Madagascar	Antakotako II				1936		-15.317	49.8
7	rivulosus	Madagascar	Antsianaka				1892	Perrod	-17.47	48.52
7	rivulosus	Madagascar	FIAN, Isalo,	Piscine Noir			2006	Bergsten	-22.539	45.37
7	rivulosus	Madagascar	Ft Dauphin				1900	Alluaud	-25.033	47
7	rivulosus	Madagascar	Mahajanga Boeny	Ankarafantsika NP	S16.31215, E046.81523	76	2009	Bergsten	-16.312	46.815
7	rivulosus	Madagascar	Mahajanga Boeny	Ankarafantsika NP	S16.30341, E046.81073	74	2009	Bergsten	-16.303	46.811
7	rivulosus	Madagascar	Mahajanga Boeny	Mahavavy Kinkony RS	S16.06651, E045.77672	24	2009	Bergsten	-16.067	45.777
7	rivulosus	Madagascar	Mahajanga Melaky	btw Antsalova-Maintirano	S18.30233, E044.18071	37	2009	Bergsten	-18.302	44.181
7	rivulosus	Madagascar	Mahajanga Melaky	btw Bekopaka-Antsalova	S18.91556, E044.55546	47	2009	Bergsten	-18.916	44.555
7	rivulosus	Madagascar	Mt. d’Ambre/Mai						-12.636	49.173
7	rivulosus	Madagascar	St. Marie Moaroay					Kaudern	-16.154	46.903
7	rivulosus	Madagascar	Suberbieville						-16.95	46.833
[truncated: 456 more rows]
